# Supplementary material for: Network analysis of the metabolome and transcriptome reveals novel regulation of potato pigmentation
Source: J Exp Bot. 2016 Jan 4;67(5):1519–33. doi: 10.1093/jxb/erv549 (PMC4762390; doi:10.1093/jxb/erv549)
Supplement: Supplementary Data [file supp_erv549_supplementary_tables_S4_S6.xlsx]

## Sheet: Supp. Table3
Supplementary Table 3. List of 1044 genes differentially expressed over 4-fold in pigmented potatoes compared to those in Atalantic
Gene Name of potato	Log2[Hongyoung/Atlantic]	Log2[Jayoung/Atlantic]	TAIR_Annotation			ManMap_information
			TAIR10_name	TAIR10_symbol	TAIR10_defline	Name	SubBIN	Main BIN	Symbol	Function	Category
PGSC0003DMT400000307	-2.14876	3.67556	AT5G49690.1		UDP-Glycosyltransferase superfamily protein	AT5G49690	#16.8.1.12	BIN 16	UGT	Secondary metabolism (F)	Metabolism
PGSC0003DMT400000350	-2.21303	-0.690519	AT4G00910.1		Aluminium activated malate transporter family protein	AT4G00910	#35.2	BIN 35		Not assogned	Other
PGSC0003DMT400000470	-4.65156	-0.790527						BIN 35		Not assogned	Other
PGSC0003DMT400000473	0.469412	-2.6757	AT1G02080.1		transcription regulators	AT1G02080	#27.3.67	BIN 27.3	AT1G02080	Regulation of transcription	Regulation
PGSC0003DMT400000477	-2.44842	-0.318619	AT4G20960.1		Cytidine/deoxycytidylate deaminase family protein	AT4G20960	#23.5.3	BIN B		Other metabolism	Metabolism
PGSC0003DMT400000578	-0.402319	-2.39398	AT1G02080.1		transcription regulators	AT1G02080	#27.3.67	BIN 27.3	AT1G02080	Regulation of transcription	Regulation
PGSC0003DMT400000591	-0.618486	2.08125	AT4G01130.1		GDSL-like Lipase/Acylhydrolase superfamily protein	AT4G01130	#26.5	BIN B		Other metabolism	Metabolism
PGSC0003DMT400000688	-0.249677	-2.42698	AT4G17770.1	ATTPS5,TPS5	trehalose phosphatase/synthase 5	AT4G17770	#3.2.3	BIN A		Central metabolism	Metabolism
PGSC0003DMT400000691	0.404306	-3.37845						BIN 35		Not assogned	Other
PGSC0003DMT400000693	-1.65781	-5.23429						BIN 35		Not assogned	Other
PGSC0003DMT400000713	-0.716646	-2.7804						BIN 35		Not assogned	Other
PGSC0003DMT400000838	1.55158	2.79529	AT5G19650.1	ATOFP8,OFP8	ovate family protein 8	AT5G19650	#27.3.89	BIN 27.3	OFP8	Regulation of transcription	Regulation
PGSC0003DMT400000842	2.41591	2.21125	AT5G55980.1		serine-rich protein-related	AT5G55980	#35.1	BIN 35		Not assogned	Other
PGSC0003DMT400000875	1.08081	2.3652	AT5G12010.1			AT5G12010	#35.2	BIN 35		Not assogned	Other
PGSC0003DMT400001073	-4.74758	-2.17432						BIN 35		Not assogned	Other
PGSC0003DMT400001102	-3.76083	-0.191723	AT2G28190.1	CSD2,CZSOD2	copper/zinc superoxide dismutase 2	AT2G28190	#21.6	BIN 21		Redox	Regulation
PGSC0003DMT400001124	2.07648	2.02848	AT5G07990.1	CYP75B1,D501,TT7	Cytochrome P450 superfamily protein	AT5G07990	#16.8.3.3	BIN 16	F3'H	Secondary metabolism (F)	Metabolism
PGSC0003DMT400001125	2.08133	2.08187	AT5G07990.1	CYP75B1,D501,TT7	Cytochrome P450 superfamily protein	AT5G07990	#16.8.3.3	BIN 16	F3'H	Secondary metabolism (F)	Metabolism
PGSC0003DMT400001145	2.73877	2.02929	AT5G48930.1	HCT	hydroxycinnamoyl-CoA shikimate/quinate hydroxycinnamoyl transferase	AT5G48930	#16.2.1.4	BIN 16	HCT	Secondary metabolism (F)	Metabolism
PGSC0003DMT400001148	1.0032	3.51256	AT2G36780.1		UDP-Glycosyltransferase superfamily protein	AT2G36780	#26.2	BIN B		Other metabolism	Metabolism
PGSC0003DMT400001180	4.43613	4.20395	AT5G02500.1	AT-HSC70-1,HSC70,HSC70-1,HSP70-1	heat shock cognate protein 70-1	AT5G02500	#20.2.1	BIN 20		Stress	Other
PGSC0003DMT400001474	2.70969	0.0755723	AT5G24660.1	LSU2	response to low sulfur 2	AT5G24660	#35.2	BIN 35		Not assogned	Other
PGSC0003DMT400001475	2.51526	0.431688	AT5G24660.1	LSU2	response to low sulfur 2	AT5G24660	#35.2	BIN 35		Not assogned	Other
PGSC0003DMT400001592	4.06476	2.39477						BIN 35		Not assogned	Other
PGSC0003DMT400001600	2.33124	0.814647	AT4G10500.1		2-oxoglutarate (2OG) and Fe(II)-dependent oxygenase superfamily protein	AT4G10500	#35.1	BIN 35		Not assogned	Other
PGSC0003DMT400001635	2.629	1.21234	AT5G49610.1		F-box family protein	AT5G49610	#29.5.11.4.3.2	BIN C		Regulation of protein activity	Regulation
PGSC0003DMT400001680	2.83298	1.28005	AT1G52690.1		Late embryogenesis abundant protein (LEA) family protein	AT1G52690	#33.2	BIN 33		Development	Other
PGSC0003DMT400001813	2.35971	2.26167						BIN 35		Not assogned	Other
PGSC0003DMT400001997	1.32688	2.49615	AT2G45550.1	CYP76C4	cytochrome P450, family 76, subfamily C, polypeptide 4	AT2G45550	#26.10	BIN B		Other metabolism	Metabolism
PGSC0003DMT400002019	2.91475	-0.968207	AT2G26560.1	PLA IIA,PLA2A,PLP2	phospholipase A 2A	AT2G26560	#33.1	BIN 33		Development	Other
PGSC0003DMT400002125	2.88771	2.03423	AT1G68840.1	EDF2,RAP2.8,RAV2,TEM2	related to ABI3/VP1 2	AT1G68840	#27.3.3	BIN 27.3	RAV2	Regulation of transcription	Regulation
PGSC0003DMT400002509	2.44615	-0.77001	AT3G63110.1	ATIPT3,IPT3	isopentenyltransferase 3	AT3G63110	#17.4.1	BIN 17	IPT3	Hormone	Regulation
PGSC0003DMT400002796	-5.50668	-1.16023	AT3G20800.1		Cell differentiation, Rcd1-like protein	AT3G20800	#27.3.88	BIN 27.3	AT3G20800	Regulation of transcription	Regulation
PGSC0003DMT400002951	4.89586	2.21234						BIN 35		Not assogned	Other
PGSC0003DMT400002991	3.20833	2.4121	AT1G30135.1	JAZ8,TIFY5A	jasmonate-zim-domain protein 8	AT1G30135	#27.3.90.2	BIN 27.3	JAZ8	Regulation of transcription	Regulation
PGSC0003DMT400003078	1.67073	2.90045	AT2G40080.1	ELF4	Protein of unknown function (DUF1313)	AT2G40080	#30.11	BIN 30	ELF4	Signaling	Regulation
PGSC0003DMT400003355	2.12332	0.572018	AT3G01180.1	AtSS2,SS2	starch synthase 2	AT3G01180	#2.1.2.2	BIN A		Central metabolism	Metabolism
PGSC0003DMT400003384	1.57373	2.31141	AT5G15330.1	ATSPX4,SPX4	SPX domain gene 4	AT5G15330	#20.2	BIN 20		Stress	Other
PGSC0003DMT400003415	-0.767173	-2.40078	AT5G39410.1		Saccharopine dehydrogenase	AT5G39410	#35.2	BIN 35		Not assogned	Other
PGSC0003DMT400003418	-2.41713	-0.108969	AT5G39410.1		Saccharopine dehydrogenase	AT5G39410	#35.2	BIN 35		Not assogned	Other
PGSC0003DMT400003537	0.419549	2.46591	AT3G28340.1	GATL10	galacturonosyltransferase-like 10	AT3G28340	#3.1.1.2	BIN A		Central metabolism	Metabolism
PGSC0003DMT400003584	-2.98128	0.517205	AT5G15150.1	ATHB-3,ATHB3,HAT7,HB-3	homeobox 3	AT5G15150	#27.3.22	BIN 27.3	HB-3	Regulation of transcription	Regulation
PGSC0003DMT400004046	4.02944	2.67003	AT1G75750.2	GASA1	GAST1 protein homolog 1	AT1G75750	#17.6.3	BIN 17	GAST1	Hormone	Regulation
PGSC0003DMT400004186	-3.3858	-0.186791	AT2G16580.1		SAUR-like auxin-responsive protein family	AT2G16580	#17.2.3	BIN 17	AL_ARP	Hormone	Regulation
PGSC0003DMT400004447	3.33755	0.681049	AT2G37130.1		Peroxidase superfamily protein	AT2G37130	#26.12	BIN B		Other metabolism	Metabolism
PGSC0003DMT400004618	-2.09433	-2.72496	AT1G47890.1	AtRLP7,RLP7	receptor like protein 7	AT1G47890	#20.1.7	BIN 20		Stress	Other
PGSC0003DMT400004783	2.47295	1.44494						BIN 35		Not assogned	Other
PGSC0003DMT400005005	-2.70968	-0.550209	AT1G69550.1		disease resistance protein (TIR-NBS-LRR class)	AT1G69550	#20.1.7	BIN 20		Stress	Other
PGSC0003DMT400005006	-2.04698	-2.49982	AT3G46530.1	RPP13	NB-ARC domain-containing disease resistance protein	AT3G46530	#20.1	BIN 20		Stress	Other
PGSC0003DMT400005013	-3.07773	-2.65447	AT3G46530.1	RPP13	NB-ARC domain-containing disease resistance protein	AT3G46530	#20.1	BIN 20		Stress	Other
PGSC0003DMT400005019	-2.51527	-1.45579	AT5G22060.1	ATJ2,J2	DNAJ homologue 2	AT5G22060	#20.2.1	BIN 20		Stress	Other
PGSC0003DMT400005052	-0.300915	-2.15436	AT1G58410.1		Disease resistance protein (CC-NBS-LRR class) family	AT1G58410	#20.1.7	BIN 20		Stress	Other
PGSC0003DMT400005109	3.29187	3.37744	AT2G02955.1	MEE12	maternal effect embryo arrest 12	AT2G02955	#35.2	BIN 35		Not assogned	Other
PGSC0003DMT400005162	-2.06106	-1.26986	AT5G65660.1		hydroxyproline-rich glycoprotein family protein	AT5G65660	#35.1.41	BIN 35		Not assogned	Other
PGSC0003DMT400005379	3.14445	3.51144						BIN 35		Not assogned	Other
PGSC0003DMT400005384	2.00184	0.757639	AT5G46610.3		Aluminium activated malate transporter family protein	AT5G46610	#35.2	BIN 35		Not assogned	Other
PGSC0003DMT400005398	2.70636	0.135641						BIN 35		Not assogned	Other
PGSC0003DMT400005527	2.50868	0.859918	AT5G02020.1			AT5G02020	#35.2	BIN 35		Not assogned	Other
PGSC0003DMT400005536	-2.24296	-2.47062	AT3G09270.1	ATGSTU8,GSTU8	glutathione S-transferase TAU 8	AT3G09270	#26.9	BIN B		Other metabolism	Metabolism
PGSC0003DMT400005587	3.30703	2.25177	AT2G45490.1	AtAUR3,AUR3	ataurora3	AT2G45490	#29.4	BIN C		Regulation of protein activity	Regulation
PGSC0003DMT400005652	-4.65648	-1.48816						BIN 35		Not assogned	Other
PGSC0003DMT400005675	4.52361	5.56009						BIN 35		Not assogned	Other
PGSC0003DMT400005729	2.08485	1.86384	AT5G63220.1			AT5G63220	#35.2	BIN 35		Not assogned	Other
PGSC0003DMT400005867	7.22291	0.389708						BIN 35		Not assogned	Other
PGSC0003DMT400005868	3.01245	-1.32739						BIN 35		Not assogned	Other
PGSC0003DMT400006040	-2.46522	-0.958216						BIN 35		Not assogned	Other
PGSC0003DMT400006057	-0.49277	-2.06917	AT5G14880.1		Potassium transporter family protein	AT5G14880	#34.15	BIN 34		Transport	Metabolism
PGSC0003DMT400006214	-3.52025	-4.07458						BIN 35		Not assogned	Other
PGSC0003DMT400006594	2.0326	1.14504	AT1G52360.1		Coatomer, beta\' subunit	AT1G52360	#31.4	BIN 31		Cell	Other
PGSC0003DMT400006633	3.09288	0.248249	AT1G17650.1	GLYR2,GR2	glyoxylate reductase 2	AT1G17650	#13.1.1.1.4	BIN 13		Amino acid metabolism	Metabolism
PGSC0003DMT400006636	2.28426	0.460616	AT1G17640.1		RNA-binding (RRM/RBD/RNP motifs) family protein	AT1G17640	#27.4	BIN 27.4		RNA processing/transcription/RNA binding	Other
PGSC0003DMT400006685	2.07925	-0.185264	AT1G73040.1		Mannose-binding lectin superfamily protein	AT1G73040	#26.16	BIN B		Other metabolism	Metabolism
PGSC0003DMT400006703	2.3749	3.63342	AT1G52080.1	AR791	actin binding protein family	AT1G52080	#31.1	BIN 31		Cell	Other
PGSC0003DMT400006858	0.992136	2.01166	AT3G52740.1			AT3G52740	#35.2	BIN 35		Not assogned	Other
PGSC0003DMT400006867	4.43605	4.8081						BIN 35		Not assogned	Other
PGSC0003DMT400006941	2.58051	0.534477	AT3G52970.1	CYP76G1	cytochrome P450, family 76, subfamily G, polypeptide 1	AT3G52970	#26.10	BIN B		Other metabolism	Metabolism
PGSC0003DMT400007022	0.0870585	-2.39413						BIN 35		Not assogned	Other
PGSC0003DMT400007072	-0.148698	-2.1949						BIN 35		Not assogned	Other
PGSC0003DMT400007077	-0.357224	-2.01652						BIN 35		Not assogned	Other
PGSC0003DMT400007166	5.08661	1.4492	AT2G24100.1			AT2G24100	#35.2	BIN 35		Not assogned	Other
PGSC0003DMT400007193	-0.689452	-2.11806	AT2G23470.1	RUS4	Protein of unknown function, DUF647	AT2G23470	#35.2	BIN 35		Not assogned	Other
PGSC0003DMT400007341	5.55461	2.31287	AT1G69490.1	ANAC029,ATNAP,NAP	NAC-like, activated by AP3/PI	AT1G69490	#33.99	BIN 33		Development	Other
PGSC0003DMT400007390	2.18247	-0.45549	AT1G10385.1		Vps51/Vps67 family (components of vesicular transport) protein	AT1G10385	#35.2	BIN 35		Not assogned	Other
PGSC0003DMT400007449	-6.7926	-4.8613	AT1G45616.1	AtRLP6,RLP6	receptor like protein 6	AT1G45616	#20.1	BIN 20		Stress	Other
PGSC0003DMT400007511	1.59822	3.94235	AT1G19210.1		Integrase-type DNA-binding superfamily protein	AT1G19210	#27.3.3	BIN 27.3	ERF/AP2	Regulation of transcription	Regulation
PGSC0003DMT400007565	1.28724	-4.11233						BIN 35		Not assogned	Other
PGSC0003DMT400007566	1.25607	-5.33786						BIN 35		Not assogned	Other
PGSC0003DMT400007615	2.25438	0.399628	AT3G12120.1	FAD2	fatty acid desaturase 2	AT3G12120	#11.2.4	BIN 11		Lipid metabolism	Metabolism
PGSC0003DMT400007674	4.88369	4.34822	AT2G28740.1	HIS4	histone H4	AT2G28740	#28.1.3	BIN 28		Chromatin structure/DNA synthesis and repair	Other
PGSC0003DMT400007873	-1.98115	-2.69105	AT1G63220.1		Calcium-dependent lipid-binding (CaLB domain) family protein	AT1G63220	#35.1.19	BIN 35		Not assogned	Other
PGSC0003DMT400007897	2.75848	-1.28755	AT1G12780.1	ATUGE1,UGE1	UDP-D-glucose/UDP-D-galactose 4-epimerase 1	AT1G12780	#10.1.2	BIN 10		Cell wall	Metabolism
PGSC0003DMT400007898	2.09879	-0.323872	AT1G12780.1	ATUGE1,UGE1	UDP-D-glucose/UDP-D-galactose 4-epimerase 1	AT1G12780	#10.1.2	BIN 10		Cell wall	Metabolism
PGSC0003DMT400007904	-2.88423	-3.79587	AT2G38870.1		Serine protease inhibitor, potato inhibitor I-type family protein	AT2G38870	#20.1	BIN 20		Stress	Other
PGSC0003DMT400007905	2.87788	1.34192	AT4G11650.1	ATOSM34,OSM34	osmotin 34	AT4G11650	#20.2	BIN 20		Stress	Other
PGSC0003DMT400007943	-2.60836	-0.5148	AT4G18130.1	PHYE	phytochrome E	AT4G18130	#30.11	BIN 30	PHYE	Signaling	Regulation
PGSC0003DMT400007965	1.73102	2.04558	AT1G04830.1		Ypt/Rab-GAP domain of gyp1p superfamily protein	AT1G04830	#30.5	BIN 30	AT1G04830	Signaling	Regulation
PGSC0003DMT400008206	5.9065	4.10434	AT1G65000.1			AT1G65000	#35.2	BIN 35		Not assogned	Other
PGSC0003DMT400008273	2.36134	0.737959	AT4G11530.1	CRK34	cysteine-rich RLK (RECEPTOR-like protein kinase) 34	AT4G11530	#30.2.17	BIN 30	CRK34	Signaling	Regulation
PGSC0003DMT400008346	2.0491	2.02714	AT5G54165.1			AT5G54165	#35.2	BIN 35		Not assogned	Other
PGSC0003DMT400008350	3.04498	1.9485	AT3G49430.1	SRp34a	SER/ARG-rich protein 34A	AT3G49430	#27.1.1	BIN 27.1		RNA processing/transcription/RNA binding	Other
PGSC0003DMT400008366	3.06873	1.2385	AT4G00880.1		SAUR-like auxin-responsive protein family	AT4G00880	#17.2.3	BIN 17	SAUR31	Hormone	Regulation
PGSC0003DMT400008432	1.43619	3.26062	AT5G36110.1	CYP716A1	cytochrome P450, family 716, subfamily A, polypeptide 1	AT5G36110	#26.10	BIN B		Other metabolism	Metabolism
PGSC0003DMT400008543	4.2204	-0.287823	AT5G10600.1	CYP81K2	cytochrome P450, family 81, subfamily K, polypeptide 2	AT5G10600	#26.10	BIN B		Other metabolism	Metabolism
PGSC0003DMT400008555	0.308791	-3.09079	AT5G10600.1	CYP81K2	cytochrome P450, family 81, subfamily K, polypeptide 2	AT5G10600	#26.10	BIN B		Other metabolism	Metabolism
PGSC0003DMT400008581	-3.02928	-1.36488	AT1G10150.1		Carbohydrate-binding protein	AT1G10150	#35.2	BIN 35		Not assogned	Other
PGSC0003DMT400008625	3.09305	2.25603	AT4G31940.1	CYP82C4	cytochrome P450, family 82, subfamily C, polypeptide 4	AT4G31940	#26.10	BIN B		Other metabolism	Metabolism
PGSC0003DMT400008894	2.40839	-2.40356						BIN 35		Not assogned	Other
PGSC0003DMT400009324	-2.47069	-0.906235	AT5G19730.1		Pectin lyase-like superfamily protein	AT5G19730	#10.8.1	BIN 10		Cell wall	Metabolism
PGSC0003DMT400009404	2.26643	-1.12417	AT5G42180.1		Peroxidase superfamily protein	AT5G42180	#26.12	BIN B		Other metabolism	Metabolism
PGSC0003DMT400009488	-0.283903	-2.64552	AT5G42810.1	ATIPK1,IPK1	inositol-pentakisphosphate 2-kinase 1	AT5G42810	#3.4.2	BIN A		Central metabolism	Metabolism
PGSC0003DMT400009671	0.119683	-2.16253	AT4G31790.1		Tetrapyrrole (Corrin/Porphyrin) Methylases	AT4G31790	#26.6	BIN B		Other metabolism	Metabolism
PGSC0003DMT400009686	-4.9299	-0.133583	AT3G21410.1		F-box and associated interaction domains-containing protein	AT3G21410	#29.5.11.4.3.2	BIN C		Regulation of protein activity	Regulation
PGSC0003DMT400010056	3.65898	1.70334	AT5G67360.1	ARA12	Subtilase family protein	AT5G67360	#29.5.1	BIN C		Regulation of protein activity	Regulation
PGSC0003DMT400010235	8.06389	8.04255	AT2G23380.1	CLF,ICU1,SDG1,SET1	SET domain-containing protein	AT2G23380	#27.3.99	BIN 27.3	SET1	Regulation of transcription	Regulation
PGSC0003DMT400010253	2.72177	1.52991	AT4G36930.1	SPT	basic helix-loop-helix (bHLH) DNA-binding superfamily protein	AT4G36930	#27.3.6	BIN 27.3	SPT	Regulation of transcription	Regulation
PGSC0003DMT400010538	2.51413	0.652922	AT3G28050.1		nodulin MtN21 /EamA-like transporter family protein	AT3G28050	#33.99	BIN 33		Development	Other
PGSC0003DMT400010743	3.43635	2.87144						BIN 35		Not assogned	Other
PGSC0003DMT400010746	4.15501	3.83309						BIN 35		Not assogned	Other
PGSC0003DMT400011014	2.71593	0.415477	AT3G63520.1	ATCCD1,ATNCED1,CCD1,NCED1	carotenoid cleavage dioxygenase 1	AT3G63520	#16.1.4.10	BIN 16		Secondary metabolism	Metabolism
PGSC0003DMT400011163	-2.07501	1.3418	AT1G53720.1	ATCYP59,CYP59	cyclophilin 59	AT1G53720	#31.3	BIN 31		Cell	Other
PGSC0003DMT400011323	2.94678	-1.16192	AT2G13650.1	GONST1	golgi nucleotide sugar transporter 1	AT2G13650	#34.11	BIN 34		Transport	Metabolism
PGSC0003DMT400011421	1.77734	2.54408	AT2G25770.1		Polyketide cyclase/dehydrase and lipid transport superfamily protein	AT2G25770	#35.2	BIN 35		Not assogned	Other
PGSC0003DMT400011627	1.92043	2.85074	AT4G15550.1	IAGLU	indole-3-acetate beta-D-glucosyltransferase	AT4G15550	#26.2	BIN B		Other metabolism	Metabolism
PGSC0003DMT400011649	-0.17091	-2.48462	AT3G46530.1	RPP13	NB-ARC domain-containing disease resistance protein	AT3G46530	#20.1	BIN 20		Stress	Other
PGSC0003DMT400011748	2.12233	0.24628	AT1G48000.1	AtMYB112,MYB112	myb domain protein 112	AT1G48000	#27.3.25	BIN 27.3	MYB112	Regulation of transcription	Regulation
PGSC0003DMT400011867	-3.53391	-2.40639	AT3G23820.1	GAE6	UDP-D-glucuronate 4-epimerase 6	AT3G23820	#10.1.6	BIN 10		Cell wall	Metabolism
PGSC0003DMT400011895	3.13675	4.63335	AT4G14090.1		UDP-Glycosyltransferase superfamily protein	AT4G14090	#26.2	BIN B		Other metabolism	Metabolism
PGSC0003DMT400011939	-2.40115	-0.720959	AT2G47110.1	UBQ6	ubiquitin 6	AT2G47110	#29.5.11	BIN C		Regulation of protein activity	Regulation
PGSC0003DMT400011987	-0.185738	2.11833	AT4G15910.1	ATDI21,DI21	drought-induced 21	AT4G15910	#20.2.3	BIN 20		Stress	Other
PGSC0003DMT400012149	0.169452	-2.04373	AT5G49530.1		SIN-like family protein	AT5G49530	#27.2	BIN 27.2		RNA processing/transcription/RNA binding	Other
PGSC0003DMT400012152	0.281495	-5.19465	AT5G49530.1		SIN-like family protein	AT5G49530	#27.2	BIN 27.2		RNA processing/transcription/RNA binding	Other
PGSC0003DMT400012226	2.16571	1.2365	AT1G12110.1	ATNRT1,B-1,CHL1,CHL1-1,NRT1,NRT1.1	nitrate transporter 1.1	AT1G12110	#34.4	BIN 34		Transport	Metabolism
PGSC0003DMT400012227	0.878703	3.15735	AT1G12100.1		Bifunctional inhibitor/lipid-transfer protein/seed storage 2S albumin superfamily protein	AT1G12100	#26.21	BIN B		Other metabolism	Metabolism
PGSC0003DMT400012233	-2.06792	0.117095	AT4G17260.1		Lactate/malate dehydrogenase family protein	AT4G17260	#5.1	BIN A		Central metabolism	Metabolism
PGSC0003DMT400012303	2.37432	0.354539	AT4G17370.1		Oxidoreductase family protein	AT4G17370	#35.1	BIN 35		Not assogned	Other
PGSC0003DMT400012477	-3.16055	-1.25307	AT1G14520.1	MIOX1	myo-inositol oxygenase 1	AT1G14520	#3.4.4	BIN A		Central metabolism	Metabolism
PGSC0003DMT400012520	-3.45117	-0.376221	AT5G12000.1		Protein kinase protein with adenine nucleotide alpha hydrolases-like domain	AT5G12000	#29.4.1.59	BIN C		Regulation of protein activity	Regulation
PGSC0003DMT400012974	2.84011	-0.0247101	AT4G21534.1		Diacylglycerol kinase family protein	AT4G21534	#11.3.5	BIN 11		Lipid metabolism	Metabolism
PGSC0003DMT400013052	1.25545	2.2452	AT1G58983.1		Ribosomal protein S5 family protein	AT1G58983	#29.2.1.2.1.2	BIN 29.2		Protein synthesis/folding	Other
PGSC0003DMT400013055	2.6717	0.117857	AT3G06880.2		Transducin/WD40 repeat-like superfamily protein	AT3G06880	#35.1	BIN 35		Not assogned	Other
PGSC0003DMT400013095	-0.488843	-3.08382	AT4G33720.1		CAP (Cysteine-rich secretory proteins, Antigen 5, and Pathogenesis-related 1 protein) superfamily protein	AT4G33720	#20.1	BIN 20		Stress	Other
PGSC0003DMT400013234	-3.61525	-3.65192	AT3G46530.1	RPP13	NB-ARC domain-containing disease resistance protein	AT3G46530	#20.1	BIN 20		Stress	Other
PGSC0003DMT400013254	4.12947	2.69784	AT1G33970.1		P-loop containing nucleoside triphosphate hydrolases superfamily protein	AT1G33970	#20.1	BIN 20		Stress	Other
PGSC0003DMT400013378	-0.0417198	2.3408	AT5G46160.2		Ribosomal protein L14p/L23e family protein	AT5G46160	#29.2.1.1.3.2.14	BIN 29.2		Protein synthesis/folding	Other
PGSC0003DMT400013381	-0.852013	-3.09617						BIN 35		Not assogned	Other
PGSC0003DMT400014018	5.1555	4.09107						BIN 35		Not assogned	Other
PGSC0003DMT400014179	-3.79486	-1.6855	AT2G43060.1	IBH1	ILI1 binding bHLH 1	AT2G43060	#27.3.99	BIN 27.3	IBH1	Regulation of transcription	Regulation
PGSC0003DMT400014229	-0.0727136	-2.3598						BIN 35		Not assogned	Other
PGSC0003DMT400014383	2.43608	1.80103	AT1G68320.1	AtMYB62,BW62B,BW62C,MYB62	myb domain protein 62	AT1G68320	#27.3.25	BIN 27.3	MYB62	Regulation of transcription	Regulation
PGSC0003DMT400014452	-2.77046	-1.53811	AT1G18180.1		Protein of unknown function (DUF1295)	AT1G18180	#35.2	BIN 35		Not assogned	Other
PGSC0003DMT400014461	2.1737	1.81882	AT1G18180.1		Protein of unknown function (DUF1295)	AT1G18180	#35.2	BIN 35		Not assogned	Other
PGSC0003DMT400014779	2.46215	0.990801						BIN 35		Not assogned	Other
PGSC0003DMT400014809	-3.41531	-0.471425	AT4G00430.1	PIP1;4,PIP1E,TMP-C	plasma membrane intrinsic protein 1;4	AT4G00430	#34.19.1	BIN 34		Transport	Metabolism
PGSC0003DMT400014824	-0.733633	2.42595	AT1G64405.1			AT1G64405	#35.2	BIN 35		Not assogned	Other
PGSC0003DMT400014907	2.49831	1.05741	AT1G12740.1	CYP87A2	cytochrome P450, family 87, subfamily A, polypeptide 2	AT1G12740	#26.10	BIN B		Other metabolism	Metabolism
PGSC0003DMT400014960	-3.16846	-1.26056	AT5G24270.1	ATSOS3,CBL4,SOS3	Calcium-binding EF-hand family protein	AT5G24270	#30.3	BIN 30	CBL4/SOS3	Signaling	Regulation
PGSC0003DMT400015017	3.86656	0.235986	AT1G32640.1	ATMYC2,JAI1,JIN1,MYC2,RD22BP1,ZBF1	Basic helix-loop-helix (bHLH) DNA-binding family protein	AT1G32640	#29.4	BIN C		Regulation of protein activity	Regulation
PGSC0003DMT400015047	-2.19088	-1.90492						BIN 35		Not assogned	Other
PGSC0003DMT400015048	-2.06701	-3.67998						BIN 35		Not assogned	Other
PGSC0003DMT400015091	0.959372	2.26123	AT3G44260.1		Polynucleotidyl transferase, ribonuclease H-like superfamily protein	AT3G44260	#27.1.19	BIN 27.1		RNA processing/transcription/RNA binding	Other
PGSC0003DMT400015164	3.12451	3.28528	AT3G12490.2	ATCYS6,ATCYSB,CYSB	cystatin B	AT3G12490	#29.5.3	BIN C		Regulation of protein activity	Regulation
PGSC0003DMT400015249	5.07841	6.07613	AT3G12490.2	ATCYS6,ATCYSB,CYSB	cystatin B	AT3G12490	#29.5.3	BIN C		Regulation of protein activity	Regulation
PGSC0003DMT400015250	3.7504	2.66668	AT3G12490.2	ATCYS6,ATCYSB,CYSB	cystatin B	AT3G12490	#29.5.3	BIN C		Regulation of protein activity	Regulation
PGSC0003DMT400015420	-2.11213	-3.1403						BIN 35		Not assogned	Other
PGSC0003DMT400015933	0.669561	-2.29403	AT5G09530.1		hydroxyproline-rich glycoprotein family protein	AT5G09530	#35.1.41	BIN 35		Not assogned	Other
PGSC0003DMT400015941	2.76167	0.264646	AT5G09520.1		hydroxyproline-rich glycoprotein family protein	AT5G09520	#35.1.41	BIN 35		Not assogned	Other
PGSC0003DMT400016038	4.19926	5.42891	AT4G33070.1		Thiamine pyrophosphate dependent pyruvate decarboxylase family protein	AT4G33070	#5.2	BIN A		Central metabolism	Metabolism
PGSC0003DMT400016056	2.90544	1.95291	AT2G15220.1		Plant basic secretory protein (BSP) family protein	AT2G15220	#20.1	BIN 20		Stress	Other
PGSC0003DMT400016087	0.527655	-2.28432	AT5G35450.1		Disease resistance protein (CC-NBS-LRR class) family	AT5G35450	#20.1.7	BIN 20		Stress	Other
PGSC0003DMT400016132	-0.806897	-2.12922	AT3G03360.1		F-box/RNI-like superfamily protein	AT3G03360	#29.5.11.4.3.2	BIN C		Regulation of protein activity	Regulation
PGSC0003DMT400016161	2.39837	-1.40361	AT3G07040.1	RPM1,RPS3	NB-ARC domain-containing disease resistance protein	AT3G07040	#20.1	BIN 20		Stress	Other
PGSC0003DMT400016201	0.721696	2.08789	AT5G10390.1		Histone superfamily protein	AT5G10390	#28.1.3	BIN 28		Chromatin structure/DNA synthesis and repair	Other
PGSC0003DMT400016271	-4.86044	-4.05854						BIN 35		Not assogned	Other
PGSC0003DMT400016306	2.02718	-0.276775	AT2G33710.2		Integrase-type DNA-binding superfamily protein	AT2G33710	#27.3.3	BIN 27.3	AP-like	Regulation of transcription	Regulation
PGSC0003DMT400016318	2.77258	0.140164						BIN 35		Not assogned	Other
PGSC0003DMT400016348	-2.46086	-1.76024	AT3G12410.1		Polynucleotidyl transferase, ribonuclease H-like superfamily protein	AT3G12410	#35.2	BIN 35		Not assogned	Other
PGSC0003DMT400016494	2.73755	4.50998	AT3G22840.1	ELIP,ELIP1	Chlorophyll A-B binding family protein	AT3G22840	#30.11	BIN 30	ELIP	Signaling	Regulation
PGSC0003DMT400016512	2.21751	2.94482	AT1G67980.1	CCOAMT	caffeoyl-CoA 3-O-methyltransferase	AT1G67980	#16.2.1.6	BIN 16	CCOMT	Secondary metabolism (F)	Metabolism
PGSC0003DMT400016526	2.07012	1.42092						BIN 35		Not assogned	Other
PGSC0003DMT400016546	-2.01645	-0.337725	AT1G28590.1		GDSL-like Lipase/Acylhydrolase superfamily protein	AT1G28590	#26.28	BIN B		Other metabolism	Metabolism
PGSC0003DMT400016580	2.61417	0.63116	AT5G13220.1	JAS1,JAZ10,TIFY9	jasmonate-zim-domain protein 10	AT5G13220	#27.3.90.2	BIN 27.3	JAZ10	Regulation of transcription	Regulation
PGSC0003DMT400016684	5.11177	2.43459	AT3G50140.1		Plant protein of unknown function (DUF247)	AT3G50140	#35.2	BIN 35		Not assogned	Other
PGSC0003DMT400016721	-3.64055	-1.76196						BIN 35		Not assogned	Other
PGSC0003DMT400016816	-0.335906	-2.06433	AT1G10810.1		NAD(P)-linked oxidoreductase superfamily protein	AT1G10810	#17.2.3	BIN 17	AT1G10810	Hormone	Regulation
PGSC0003DMT400016873	-3.51597	-1.56615						BIN 35		Not assogned	Other
PGSC0003DMT400016876	-3.05281	0.135584	AT5G48500.1			AT5G48500	#35.2	BIN 35		Not assogned	Other
PGSC0003DMT400017103	-3.95596	-0.911684						BIN 35		Not assogned	Other
PGSC0003DMT400017199	2.00386	0.659599	AT5G62180.1	AtCXE20,CXE20	carboxyesterase 20	AT5G62180	#35.1	BIN 35		Not assogned	Other
PGSC0003DMT400017278	2.36807	0.663462	AT5G08290.1	YLS8	mRNA splicing factor, thioredoxin-like U5 snRNP	AT5G08290	#33.99	BIN 33		Development	Other
PGSC0003DMT400017634	2.46803	1.25173	AT5G67090.1		Subtilisin-like serine endopeptidase family protein	AT5G67090	#29.5.1	BIN C		Regulation of protein activity	Regulation
PGSC0003DMT400017691	2.98874	1.17674	AT3G07970.1	QRT2	Pectin lyase-like superfamily protein	AT3G07970	#10.6.3	BIN 10		Cell wall	Metabolism
PGSC0003DMT400017707	-2.06285	-1.48282	AT3G08040.1	ATFRD3,FRD3,MAN1	MATE efflux family protein	AT3G08040	#15.1	BIN B		Other metabolism	Metabolism
PGSC0003DMT400017804	3.90111	0.729992	AT5G14570.1	ATNRT2.7,NRT2.7	high affinity nitrate transporter 2.7	AT5G14570	#34.4	BIN 34		Transport	Metabolism
PGSC0003DMT400017914	4.44684	2.41128	AT3G01500.2	ATBCA1,ATSABP3,CA1,SABP3	carbonic anhydrase 1	AT3G01500	#8.3	BIN A		Central metabolism	Metabolism
PGSC0003DMT400018088	2.05673	0.382744	AT1G73300.1	scpl2	serine carboxypeptidase-like 2	AT1G73300	#29.5.5	BIN C		Regulation of protein activity	Regulation
PGSC0003DMT400018163	-2.07681	-1.19236						BIN 35		Not assogned	Other
PGSC0003DMT400018274	2.26628	0.913723	AT5G51790.1		basic helix-loop-helix (bHLH) DNA-binding superfamily protein	AT5G51790	#27.3.6	BIN 27.3	bHLH	Regulation of transcription	Regulation
PGSC0003DMT400018522	2.15516	0.619128	AT2G27020.1	PAG1	20S proteasome alpha subunit G1	AT2G27020	#29.5.11.20	BIN C		Regulation of protein activity	Regulation
PGSC0003DMT400018663	3.65869	-0.522346	AT1G17020.1	ATSRG1,SRG1	senescence-related gene 1	AT1G17020	#16.8.4	BIN 16	SRG1	Secondary metabolism (F)	Metabolism
PGSC0003DMT400018670	-1.40079	-2.66597	AT1G17020.1	ATSRG1,SRG1	senescence-related gene 1	AT1G17020	#16.8.4	BIN 16	SRG1	Secondary metabolism (F)	Metabolism
PGSC0003DMT400018693	2.41355	-0.783332	AT1G29660.1		GDSL-like Lipase/Acylhydrolase superfamily protein	AT1G29660	#26.28	BIN B		Other metabolism	Metabolism
PGSC0003DMT400018720	-2.10798	-2.24726	AT1G56120.1		Leucine-rich repeat transmembrane protein kinase	AT1G56120	#30.2.8.2	BIN 30	LRRPK	Signaling	Regulation
PGSC0003DMT400018734	1.85096	2.17501	AT3G23510.1		Cyclopropane-fatty-acyl-phospholipid synthase	AT3G23510	#11.3.7	BIN 11		Lipid metabolism	Metabolism
PGSC0003DMT400018784	-4.06892	-2.22927						BIN 35		Not assogned	Other
PGSC0003DMT400018812	-2.70071	-1.97913	AT2G47000.1	ABCB4,ATPGP4,MDR4,PGP4	ATP binding cassette subfamily B4	AT2G47000	#34.16	BIN 34		Transport	Metabolism
PGSC0003DMT400018938	2.94517	-1.4034	AT5G63450.1	CYP94B1	cytochrome P450, family 94, subfamily B, polypeptide 1	AT5G63450	#26.10	BIN B		Other metabolism	Metabolism
PGSC0003DMT400019055	-6.05534	-3.93175	AT4G27220.1		NB-ARC domain-containing disease resistance protein	AT4G27220	#20.1.7	BIN 20		Stress	Other
PGSC0003DMT400019127	2.03674	-0.380714	AT3G44550.1	FAR5	fatty acid reductase 5	AT3G44550	#11.9.4.13	BIN 11		Lipid metabolism	Metabolism
PGSC0003DMT400019479	2.39876	0.522641	AT2G46080.1			AT2G46080	#35.2	BIN 35		Not assogned	Other
PGSC0003DMT400020072	-0.156336	-2.26511						BIN 35		Not assogned	Other
PGSC0003DMT400020102	2.35576	0.405829	AT4G18170.1	ATWRKY28,WRKY28	WRKY DNA-binding protein 28	AT4G18170	#27.3.32	BIN 27.3	WRKY28	Regulation of transcription	Regulation
PGSC0003DMT400020118	4.92742	0.312122	AT3G45140.1	ATLOX2,LOX2	lipoxygenase 2	AT3G45140	#17.7.1.2	BIN 17	LOX2	Hormone	Regulation
PGSC0003DMT400020187	3.83955	1.22283	AT5G16990.1		Zinc-binding dehydrogenase family protein	AT5G16990	#26.7	BIN B		Other metabolism	Metabolism
PGSC0003DMT400020226	-2.07466	0.814518	AT4G30850.1	HHP2	heptahelical transmembrane protein2	AT4G30850	#35.2	BIN 35		Not assogned	Other
PGSC0003DMT400020227	2.2474	1.04936	AT2G25620.1	AtDBP1,DBP1	DNA-binding protein phosphatase 1	AT2G25620	#29.4	BIN C		Regulation of protein activity	Regulation
PGSC0003DMT400020229	-0.363016	2.02409						BIN 35		Not assogned	Other
PGSC0003DMT400020286	-2.93956	-0.195038	AT1G78380.1	ATGSTU19,GST8,GSTU19	glutathione S-transferase TAU 19	AT1G78380	#26.9	BIN B		Other metabolism	Metabolism
PGSC0003DMT400020466	2.57088	1.245	AT2G29740.1	UGT71C2	UDP-glucosyl transferase 71C2	AT2G29740	#16.8.3	BIN 16	UFGT	Secondary metabolism (F)	Metabolism
PGSC0003DMT400020468	3.59767	2.62105	AT2G15490.1	UGT73B4	UDP-glycosyltransferase 73B4	AT2G15490	#26.2	BIN B		Other metabolism	Metabolism
PGSC0003DMT400020525	2.6679	0.159515	AT5G67190.1	DEAR2	DREB and EAR motif protein 2	AT5G67190	#27.3.3	BIN 27.3	DEAR2	Regulation of transcription	Regulation
PGSC0003DMT400020834	-2.20658	-0.943946	AT5G03170.1	ATFLA11,FLA11	FASCICLIN-like arabinogalactan-protein 11	AT5G03170	#10.5.1.1	BIN 10		Cell wall	Metabolism
PGSC0003DMT400020923	1.73545	3.41392						BIN 35		Not assogned	Other
PGSC0003DMT400021026	1.70696	2.12204	AT2G36780.1		UDP-Glycosyltransferase superfamily protein	AT2G36780	#26.2	BIN B		Other metabolism	Metabolism
PGSC0003DMT400021046	-1.03455	-2.21185	AT1G07360.1		CCCH-type zinc fingerfamily protein with RNA-binding domain	AT1G07360	#27.3.99	BIN 27.3	MAC5A	Regulation of transcription	Regulation
PGSC0003DMT400021086	2.82312	1.66689	AT3G57400.1			AT3G57400	#35.2	BIN 35		Not assogned	Other
PGSC0003DMT400021169	-0.484093	-2.0521	AT5G33406.1		hAT dimerisation domain-containing protein / transposase-related	AT5G33406	#28.1.1.4	BIN 28		Chromatin structure/DNA synthesis and repair	Other
PGSC0003DMT400021388	-2.22963	-0.668855	AT2G34430.1	LHB1B1,LHCB1.4	light-harvesting chlorophyll-protein complex II subunit B1	AT2G34430	#1.1.1.1	BIN 1		Photosynthesis	Metabolism
PGSC0003DMT400021391	-2.17694	-1.37671	AT1G29930.1	AB140,CAB1,CAB140,LHCB1.3	chlorophyll A/B binding protein 1	AT1G29930	#1.1.1.1	BIN 1		Photosynthesis	Metabolism
PGSC0003DMT400021422	-2.17138	-0.871229	AT1G29930.1	AB140,CAB1,CAB140,LHCB1.3	chlorophyll A/B binding protein 1	AT1G29930	#1.1.1.1	BIN 1		Photosynthesis	Metabolism
PGSC0003DMT400021423	-2.16762	-1.15214	AT4G14660.1	NRPE7	RNA polymerase Rpb7-like, N-terminal domain	AT4G14660	#27.2	BIN 27.2		RNA processing/transcription/RNA binding	Other
PGSC0003DMT400021522	-2.29203	-2.91216	AT1G61190.1		LRR and NB-ARC domains-containing disease resistance protein	AT1G61190	#20.1.7	BIN 20		Stress	Other
PGSC0003DMT400021523	-1.94136	-3.78458	AT1G61310.1		LRR and NB-ARC domains-containing disease resistance protein	AT1G61310	#20.1.7	BIN 20		Stress	Other
PGSC0003DMT400021608	-0.625026	-2.11763	AT3G14470.1		NB-ARC domain-containing disease resistance protein	AT3G14470	#20.1.7	BIN 20		Stress	Other
PGSC0003DMT400021625	3.13668	0.297079	AT3G56400.1	ATWRKY70,WRKY70	WRKY DNA-binding protein 70	AT3G56400	#27.3.32	BIN 27.3	WRKY70	Regulation of transcription	Regulation
PGSC0003DMT400021687	-2.7063	-0.80254	AT1G71380.1	ATCEL3,ATGH9B3,CEL3	cellulase 3	AT1G71380	#26.3.4	BIN B		Other metabolism	Metabolism
PGSC0003DMT400021867	2.9008	2.04016	AT1G70840.1	MLP31	MLP-like protein 31	AT1G70840	#20.2.99	BIN 20		Stress	Other
PGSC0003DMT400021868	3.75272	-0.0793682	AT1G70840.1	MLP31	MLP-like protein 31	AT1G70840	#20.2.99	BIN 20		Stress	Other
PGSC0003DMT400021870	2.76904	1.87159	AT1G70840.1	MLP31	MLP-like protein 31	AT1G70840	#20.2.99	BIN 20		Stress	Other
PGSC0003DMT400021883	2.22602	0.203205	AT5G06870.1	ATPGIP2,PGIP2	polygalacturonase inhibiting protein 2	AT5G06870	#10.6.3	BIN 10		Cell wall	Metabolism
PGSC0003DMT400022017	1.47314	5.53691	AT1G17860.1		Kunitz family trypsin and protease inhibitor protein	AT1G17860	#20.1.7.6.1	BIN 20		Stress	Other
PGSC0003DMT400022042	2.99791	0.635246	AT1G17860.1		Kunitz family trypsin and protease inhibitor protein	AT1G17860	#20.1.7.6.1	BIN 20		Stress	Other
PGSC0003DMT400022056	2.65244	0.0347199						BIN 35		Not assogned	Other
PGSC0003DMT400022150	-0.559873	-4.03789	AT2G36780.1		UDP-Glycosyltransferase superfamily protein	AT2G36780	#26.2	BIN B		Other metabolism	Metabolism
PGSC0003DMT400022254	1.61251	3.65638	AT5G13930.1	ATCHS,CHS,TT4	Chalcone and stilbene synthase family protein	AT5G13930	#16.8.2.1	BIN 16	CHS	Secondary metabolism (F)	Metabolism
PGSC0003DMT400022280	-1.09199	-2.96834						BIN 35		Not assogned	Other
PGSC0003DMT400022319	-1.05863	-2.20703	AT5G06580.1		FAD-linked oxidases family protein	AT5G06580	#26.7	BIN B		Other metabolism	Metabolism
PGSC0003DMT400022352	2.47353	1.46113	AT3G12500.1	ATHCHIB,B-CHI,CHI-B,HCHIB,PR-3,PR3	basic chitinase	AT3G12500	#20.1	BIN 20		Stress	Other
PGSC0003DMT400022442	-2.44959	-1.61524	AT3G12580.1	ATHSP70,HSP70	heat shock protein 70	AT3G12580	#20.2.1	BIN 20		Stress	Other
PGSC0003DMT400022651	3.74225	1.34457	AT1G30135.1	JAZ8,TIFY5A	jasmonate-zim-domain protein 8	AT1G30135	#27.3.90.2	BIN 27.3	JAZ8	Regulation of transcription	Regulation
PGSC0003DMT400022995	1.77389	2.30888	AT5G02220.1			AT5G02220	#35.2	BIN 35		Not assogned	Other
PGSC0003DMT400023192	4.75722	4.006	AT1G03220.1		Eukaryotic aspartyl protease family protein	AT1G03220	#29.5.4	BIN C		Regulation of protein activity	Regulation
PGSC0003DMT400023322	0.619324	2.67912	AT2G47460.1	ATMYB12,MYB12,PFG1	myb domain protein 12	AT2G47460	#27.3.25	BIN 27.3	MYB12	Regulation of transcription	Regulation
PGSC0003DMT400023467	-2.02322	-0.650642	AT3G49260.1	iqd21	IQ-domain 21	AT3G49260	#30.3	BIN 30	IQD21	Signaling	Regulation
PGSC0003DMT400023715	-2.14901	-0.546797	AT1G56150.1		SAUR-like auxin-responsive protein family	AT1G56150	#17.2.3	BIN 17	SAUR71	Hormone	Regulation
PGSC0003DMT400023781	-2.41991	-3.99647						BIN 35		Not assogned	Other
PGSC0003DMT400023914	1.11674	2.09998	AT1G22690.1		Gibberellin-regulated family protein	AT1G22690	#17.6.3	BIN 17	GRP	Hormone	Regulation
PGSC0003DMT400023932	0.129788	2.24091	AT4G10250.1	ATHSP22.0	HSP20-like chaperones superfamily protein	AT4G10250	#20.2.1	BIN 20		Stress	Other
PGSC0003DMT400023961	-4.58427	-0.398744						BIN 35		Not assogned	Other
PGSC0003DMT400024028	1.55884	2.09437	AT4G19003.1	VPS25	E2F/DP family winged-helix DNA-binding domain	AT4G19003	#29.3.4.3	BIN C		Regulation of protein activity	Regulation
PGSC0003DMT400024087	-4.52347	0.107757	AT3G26300.1	CYP71B34	cytochrome P450, family 71, subfamily B, polypeptide 34	AT3G26300	#26.10	BIN B		Other metabolism	Metabolism
PGSC0003DMT400024108	2.29586	0.366304	AT1G11300.1		protein serine/threonine kinases;protein kinases;ATP binding;sugar binding;kinases;carbohydrate binding	AT1G11300	#30.2.24	BIN 30	PK	Signaling	Regulation
PGSC0003DMT400024448	-1.80307	-2.52384	AT3G14460.1		LRR and NB-ARC domains-containing disease resistance protein	AT3G14460	#20.1.7	BIN 20		Stress	Other
PGSC0003DMT400024475	2.3062	-0.245065						BIN 35		Not assogned	Other
PGSC0003DMT400024479	2.13316	1.27045	AT4G08570.1		Heavy metal transport/detoxification superfamily protein	AT4G08570	#15.2	BIN B		Other metabolism	Metabolism
PGSC0003DMT400024517	3.50433	0.951611	AT1G77990.1	AST56,SULTR2;2	STAS domain / Sulfate transporter family	AT1G77990	#34.6	BIN 34		Transport	Metabolism
PGSC0003DMT400024565	1.3485	2.24496	AT5G52780.1		Protein of unknown function (DUF3464)	AT5G52780	#35.2	BIN 35		Not assogned	Other
PGSC0003DMT400024597	2.40534	0.843274						BIN 35		Not assogned	Other
PGSC0003DMT400024599	5.67578	0.913883	AT1G73325.1		Kunitz family trypsin and protease inhibitor protein	AT1G73325	#20.1.7.6.1	BIN 20		Stress	Other
PGSC0003DMT400024700	0.157095	-2.69166						BIN 35		Not assogned	Other
PGSC0003DMT400024747	-1.23196	-2.51827						BIN 35		Not assogned	Other
PGSC0003DMT400024862	-2.10822	-1.01128	AT5G14450.1		GDSL-like Lipase/Acylhydrolase superfamily protein	AT5G14450	#26.28	BIN B		Other metabolism	Metabolism
PGSC0003DMT400024886	6.99077	3.36746	AT3G26300.1	CYP71B34	cytochrome P450, family 71, subfamily B, polypeptide 34	AT3G26300	#26.10	BIN B		Other metabolism	Metabolism
PGSC0003DMT400024989	-6.31867	-3.38743						BIN 35		Not assogned	Other
PGSC0003DMT400025085	2.44308	1.60272	AT5G17680.1		disease resistance protein (TIR-NBS-LRR class), putative	AT5G17680	#20.1.7	BIN 20		Stress	Other
PGSC0003DMT400025087	-1.07996	-2.79748	AT1G62670.1	RPF2	rna processing factor 2	AT1G62670	#35.1.5	BIN 35		Not assogned	Other
PGSC0003DMT400025119	-0.331629	-2.20418						BIN 35		Not assogned	Other
PGSC0003DMT400025206	6.89016	4.18456	AT3G09510.1		Ribonuclease H-like superfamily protein	AT3G09510	#35.2	BIN 35		Not assogned	Other
PGSC0003DMT400025446	2.54449	3.51975	AT4G36220.1	CYP84A1,FAH1	ferulic acid 5-hydroxylase 1	AT4G36220	#16.2.1.8	BIN 16	F5H	Secondary metabolism (F)	Metabolism
PGSC0003DMT400025718	-3.6307	-0.536553	AT2G33570.1		Domain of unknown function (DUF23)	AT2G33570	#35.2	BIN 35		Not assogned	Other
PGSC0003DMT400025782	-2.08287	-0.196299	AT1G76060.1	EMB1793	LYR family of Fe/S cluster biogenesis protein	AT1G76060	#35.1	BIN 35		Not assogned	Other
PGSC0003DMT400025805	-2.19089	0.954129	AT1G76160.1	sks5	SKU5 similar 5	AT1G76160	#35.1	BIN 35		Not assogned	Other
PGSC0003DMT400026257	1.85841	-2.17271	AT1G73325.1		Kunitz family trypsin and protease inhibitor protein	AT1G73325	#20.1.7.6.1	BIN 20		Stress	Other
PGSC0003DMT400026258	2.12008	1.18828						BIN 35		Not assogned	Other
PGSC0003DMT400026271	4.97012	4.10469	AT1G17860.1		Kunitz family trypsin and protease inhibitor protein	AT1G17860	#20.1.7.6.1	BIN 20		Stress	Other
PGSC0003DMT400026272	2.07402	1.13806	AT1G17860.1		Kunitz family trypsin and protease inhibitor protein	AT1G17860	#20.1.7.6.1	BIN 20		Stress	Other
PGSC0003DMT400026276	5.2312	5.46265	AT1G73325.1		Kunitz family trypsin and protease inhibitor protein	AT1G73325	#20.1.7.6.1	BIN 20		Stress	Other
PGSC0003DMT400026286	2.4353	1.95223	AT1G17860.1		Kunitz family trypsin and protease inhibitor protein	AT1G17860	#20.1.7.6.1	BIN 20		Stress	Other
PGSC0003DMT400026289	2.0703	0.256271	AT1G73325.1		Kunitz family trypsin and protease inhibitor protein	AT1G73325	#20.1.7.6.1	BIN 20		Stress	Other
PGSC0003DMT400026290	3.79291	2.57778	AT1G73260.1	ATKTI1,KTI1	kunitz trypsin inhibitor 1	AT1G73260	#20.1.7.6.1	BIN 20		Stress	Other
PGSC0003DMT400026355	2.32245	2.94874	AT4G25640.1	ATDTX35,DTX35,FFT	detoxifying efflux carrier 35	AT4G25640	#34.99	BIN 34		Transport	Metabolism
PGSC0003DMT400026362	-2.07056	-1.19481						BIN 35		Not assogned	Other
PGSC0003DMT400026464	3.33916	-0.702912	AT2G34080.1		Cysteine proteinases superfamily protein	AT2G34080	#29.5.3	BIN C		Regulation of protein activity	Regulation
PGSC0003DMT400026489	-2.19289	0.392837	AT4G18550.1		alpha/beta-Hydrolases superfamily protein	AT4G18550	#11.9.2.1	BIN 11		Lipid metabolism	Metabolism
PGSC0003DMT400026549	3.46665	1.41135	AT1G28600.1		GDSL-like Lipase/Acylhydrolase superfamily protein	AT1G28600	#26.28	BIN B		Other metabolism	Metabolism
PGSC0003DMT400026585	-4.78296	1.24382	AT3G48310.1	CYP71A22	cytochrome P450, family 71, subfamily A, polypeptide 22	AT3G48310	#26.10	BIN B		Other metabolism	Metabolism
PGSC0003DMT400026627	2.9034	1.37954	AT3G23240.1	ATERF1,ERF1	ethylene response factor 1	AT3G23240	#17.5.2	BIN 17	ERF1	Hormone	Regulation
PGSC0003DMT400026705	-5.15402	-5.65826	AT5G44120.2	ATCRA1,CRA1,CRU1	RmlC-like cupins superfamily protein	AT5G44120	#33.1	BIN 33		Development	Other
PGSC0003DMT400026862	2.53533	3.69098	AT5G08020.1	ATRPA70B,RPA70B	RPA70-kDa subunit B	AT5G08020	#28.1	BIN 28		Chromatin structure/DNA synthesis and repair	Other
PGSC0003DMT400026873	2.61394	2.69934						BIN 35		Not assogned	Other
PGSC0003DMT400027077	3.17641	-1.3827	AT3G54070.1		Ankyrin repeat family protein	AT3G54070	#31.1	BIN 31		Cell	Other
PGSC0003DMT400027378	-0.432544	-2.24726	AT1G29280.1	ATWRKY65,WRKY65	WRKY DNA-binding protein 65	AT1G29280	#27.3.32	BIN 27.3	WRKY65	Regulation of transcription	Regulation
PGSC0003DMT400027429	-2.9562	-0.940961	AT3G51550.1	FER	Malectin/receptor-like protein kinase family protein	AT3G51550	#30.2.16	BIN 30	FER	Signaling	Regulation
PGSC0003DMT400027603	2.22078	2.29716						BIN 35		Not assogned	Other
PGSC0003DMT400027679	-0.31434	-2.15203	AT5G64410.1	ATOPT4,OPT4	oligopeptide transporter 4	AT5G64410	#34.13	BIN 34		Transport	Metabolism
PGSC0003DMT400027828	0.871938	3.12922	AT5G12010.1			AT5G12010	#35.2	BIN 35		Not assogned	Other
PGSC0003DMT400027912	1.06919	-2.37873						BIN 35		Not assogned	Other
PGSC0003DMT400028083	2.7006	1.59388						BIN 35		Not assogned	Other
PGSC0003DMT400028126	-4.1936	-0.711677						BIN 35		Not assogned	Other
PGSC0003DMT400028172	1.60129	2.39846	AT1G47670.1		Transmembrane amino acid transporter family protein	AT1G47670	#34.3	BIN 34		Transport	Metabolism
PGSC0003DMT400028253	-1.46102	-2.04352	AT1G08620.1	PKDM7D	Transcription factor jumonji (jmj) family protein / zinc finger (C5HC2 type) family protein	AT1G08620	#27.3.57	BIN 27.3	PKDM7D	Regulation of transcription	Regulation
PGSC0003DMT400028264	-2.28194	-2.99588	AT5G43470.1	HRT,RCY1,RPP8	Disease resistance protein (CC-NBS-LRR class) family	AT5G43470	#20.1	BIN 20		Stress	Other
PGSC0003DMT400028491	0.469659	-2.60989						BIN 35		Not assogned	Other
PGSC0003DMT400028537	-0.378341	-3.30495	AT3G26300.1	CYP71B34	cytochrome P450, family 71, subfamily B, polypeptide 34	AT3G26300	#26.10	BIN B		Other metabolism	Metabolism
PGSC0003DMT400028606	4.92392	5.58938						BIN 35		Not assogned	Other
PGSC0003DMT400028615	3.20734	1.79247	AT2G37840.1		Protein kinase superfamily protein	AT2G37840	#29.4	BIN C		Regulation of protein activity	Regulation
PGSC0003DMT400028634	-2.08678	-1.952	AT3G11210.1		SGNH hydrolase-type esterase superfamily protein	AT3G11210	#26.28	BIN B		Other metabolism	Metabolism
PGSC0003DMT400028725	0.016834	2.35057	AT5G02580.1		Plant protein 1589 of unknown function	AT5G02580	#35.2	BIN 35		Not assogned	Other
PGSC0003DMT400028793	3.00574	-2.41726	AT3G53960.1		Major facilitator superfamily protein	AT3G53960	#34.13	BIN 34		Transport	Metabolism
PGSC0003DMT400028801	2.3709	0.768975	AT2G37980.1		O-fucosyltransferase family protein	AT2G37980	#17.2.3	BIN 17	OFT	Hormone	Regulation
PGSC0003DMT400028843	0.0478637	-2.17879	AT3G14460.1		LRR and NB-ARC domains-containing disease resistance protein	AT3G14460	#20.1.7	BIN 20		Stress	Other
PGSC0003DMT400028871	-0.820602	-5.2918	AT3G14470.1		NB-ARC domain-containing disease resistance protein	AT3G14470	#20.1.7	BIN 20		Stress	Other
PGSC0003DMT400028876	-0.470804	-3.61016	AT3G14470.1		NB-ARC domain-containing disease resistance protein	AT3G14470	#20.1.7	BIN 20		Stress	Other
PGSC0003DMT400028878	-2.20479	-1.19956	AT5G17680.1		disease resistance protein (TIR-NBS-LRR class), putative	AT5G17680	#20.1.7	BIN 20		Stress	Other
PGSC0003DMT400029154	3.79611	0.460548	AT2G34930.1		disease resistance family protein / LRR family protein	AT2G34930	#20.1.7	BIN 20		Stress	Other
PGSC0003DMT400029275	3.27077	2.40813	AT1G61680.1	ATTPS14,TPS14	terpene synthase 14	AT1G61680	#16.1.5	BIN 16		Secondary metabolism	Metabolism
PGSC0003DMT400029325	-2.32167	-0.969628	AT1G01110.2	IQD18	IQ-domain 18	AT1G01110	#30.3	BIN 30	IQD18	Signaling	Regulation
PGSC0003DMT400029413	-0.947397	-2.3927						BIN 35		Not assogned	Other
PGSC0003DMT400029420	2.09689	0.575596	AT4G15960.1		alpha/beta-Hydrolases superfamily protein	AT4G15960	#26.1	BIN B		Other metabolism	Metabolism
PGSC0003DMT400029550	2.58799	0.59162	AT3G50700.1	AtIDD2,IDD2	indeterminate(ID)-domain 2	AT3G50700	#27.3.11	BIN 27.3	IDD2	Regulation of transcription	Regulation
PGSC0003DMT400029702	-2.63007	-0.599307	AT2G41945.1			AT2G41945	#35.2	BIN 35		Not assogned	Other
PGSC0003DMT400029916	1.72578	3.98523	AT5G54060.1	UF3GT	UDP-glucose:flavonoid 3-o-glucosyltransferase	AT5G54060	#16.8.3	BIN 16	UFGT	Secondary metabolism (F)	Metabolism
PGSC0003DMT400029980	2.13671	0.560159	AT5G64170.1		dentin sialophosphoprotein-related	AT5G64170	#35.1	BIN 35		Not assogned	Other
PGSC0003DMT400030106	1.82722	2.09095	AT3G26040.1		HXXXD-type acyl-transferase family protein	AT3G26040	#35.1	BIN 35		Not assogned	Other
PGSC0003DMT400030107	2.1074	2.91987	AT1G24430.1		HXXXD-type acyl-transferase family protein	AT1G24430	#35.1	BIN 35		Not assogned	Other
PGSC0003DMT400030189	1.62927	2.059	AT2G23530.1		Zinc-finger domain of monoamine-oxidase A repressor R1	AT2G23530	#35.2	BIN 35		Not assogned	Other
PGSC0003DMT400030244	-3.174	-1.26423						BIN 35		Not assogned	Other
PGSC0003DMT400030366	2.20876	0.525321	AT5G01670.1		NAD(P)-linked oxidoreductase superfamily protein	AT5G01670	#3.5	BIN A		Central metabolism	Metabolism
PGSC0003DMT400030386	1.16489	2.35366	AT1G53540.1		HSP20-like chaperones superfamily protein	AT1G53540	#20.2.1	BIN 20		Stress	Other
PGSC0003DMT400030387	1.04763	2.5534	AT1G53540.1		HSP20-like chaperones superfamily protein	AT1G53540	#20.2.1	BIN 20		Stress	Other
PGSC0003DMT400030428	2.17308	2.2585	AT5G05270.1		Chalcone-flavanone isomerase family protein	AT5G05270	#16.8.2	BIN 16	CHI	Secondary metabolism (F)	Metabolism
PGSC0003DMT400030430	2.16893	3.271	AT5G05270.1		Chalcone-flavanone isomerase family protein	AT5G05270	#16.8.2	BIN 16	CHI	Secondary metabolism (F)	Metabolism
PGSC0003DMT400030493	-0.826949	-2.08637	AT5G25900.1	ATKO1,CYP701A3,GA3	GA requiring 3	AT5G25900	#17.6.1.3	BIN 17	GA3	Hormone	Regulation
PGSC0003DMT400030504	3.77196	3.14515	AT5G54010.1		UDP-Glycosyltransferase superfamily protein	AT5G54010	#16.8.3	BIN 16	UFGT	Secondary metabolism (F)	Metabolism
PGSC0003DMT400030513	0.462557	2.0633	AT1G47710.1		Serine protease inhibitor (SERPIN) family protein	AT1G47710	#29.5.5	BIN C		Regulation of protein activity	Regulation
PGSC0003DMT400030584	1.8912	-2.76183	AT5G13210.1		Uncharacterised conserved protein UCP015417, vWA	AT5G13210	#35.2	BIN 35		Not assogned	Other
PGSC0003DMT400030613	5.58482	3.76197						BIN 35		Not assogned	Other
PGSC0003DMT400030729	2.73218	0.0478026	AT5G63850.1	AAP4	amino acid permease 4	AT5G63850	#34.3	BIN 34		Transport	Metabolism
PGSC0003DMT400030785	3.31054	-1.17687	AT1G21270.1	WAK2	wall-associated kinase 2	AT1G21270	#30.2.25	BIN 30	WAK2	Signaling	Regulation
PGSC0003DMT400030787	-5.34484	-0.923594	AT1G21270.1	WAK2	wall-associated kinase 2	AT1G21270	#30.2.25	BIN 30	WAK2	Signaling	Regulation
PGSC0003DMT400030913	-1.99457	-2.62071	AT3G42640.1	AHA8,HA8	H(+)-ATPase 8	AT3G42640	#34.1	BIN 34		Transport	Metabolism
PGSC0003DMT400031070	-0.142551	-2.45036	AT2G43120.1		RmlC-like cupins superfamily protein	AT2G43120	#35.1	BIN 35		Not assogned	Other
PGSC0003DMT400031076	-0.0603188	-2.59475	AT3G46730.1		NB-ARC domain-containing disease resistance protein	AT3G46730	#20.1.7	BIN 20		Stress	Other
PGSC0003DMT400031090	-2.3711	-1.75427						BIN 35		Not assogned	Other
PGSC0003DMT400031322	0.369408	-2.27732						BIN 35		Not assogned	Other
PGSC0003DMT400031456	-2.33119	-0.235266	AT2G47010.1			AT2G47010	#35.2	BIN 35		Not assogned	Other
PGSC0003DMT400031613	-0.835167	-2.12626	AT3G45100.1	SETH2	UDP-Glycosyltransferase superfamily protein	AT3G45100	#29.4	BIN C		Regulation of protein activity	Regulation
PGSC0003DMT400031629	2.0167	2.08296						BIN 35		Not assogned	Other
PGSC0003DMT400031677	-0.71947	-2.87553	AT1G65740.1		Protein of unknown function (DUF295)	AT1G65740	#29.5.11.4.3.2	BIN C		Regulation of protein activity	Regulation
PGSC0003DMT400031679	-0.460345	-2.38898	AT1G65740.1		Protein of unknown function (DUF295)	AT1G65740	#29.5.11.4.3.2	BIN C		Regulation of protein activity	Regulation
PGSC0003DMT400031692	1.38905	2.19097	AT2G19170.1	SLP3	subtilisin-like serine protease 3	AT2G19170	#29.5.1	BIN C		Regulation of protein activity	Regulation
PGSC0003DMT400031704	-3.04222	0.228907	AT5G41761.1			AT5G41761	#35.2	BIN 35		Not assogned	Other
PGSC0003DMT400031717	-2.35389	-1.77607	AT4G23700.1	ATCHX17,CHX17	cation/H+ exchanger 17	AT4G23700	#34.12	BIN 34		Transport	Metabolism
PGSC0003DMT400032272	6.83988	6.39294	AT4G35830.2	ACO1	aconitase 1	AT4G35830	#8.1.3	BIN A		Central metabolism	Metabolism
PGSC0003DMT400032510	-2.01514	0.925489	AT3G60890.2	ZPR2	protein binding	AT3G60890	#35.2	BIN 35		Not assogned	Other
PGSC0003DMT400032586	2.01204	1.28028	AT5G67360.1	ARA12	Subtilase family protein	AT5G67360	#29.5.1	BIN C		Regulation of protein activity	Regulation
PGSC0003DMT400032633	2.54031	0.786681	AT2G05920.1		Subtilase family protein	AT2G05920	#29.5.1	BIN C		Regulation of protein activity	Regulation
PGSC0003DMT400032710	2.29066	1.39012						BIN 35		Not assogned	Other
PGSC0003DMT400032789	2.41477	0.688492	AT2G41480.1		Peroxidase superfamily protein	AT2G41480	#26.12	BIN B		Other metabolism	Metabolism
PGSC0003DMT400032803	-0.821856	-2.00064	AT5G14540.1		Protein of unknown function (DUF1421)	AT5G14540	#27.3.30	BIN 27.3	AT5G14540	Regulation of transcription	Regulation
PGSC0003DMT400032912	-2.4359	0.294293	AT5G14360.1		Ubiquitin-like superfamily protein	AT5G14360	#29.5.11.1	BIN C		Regulation of protein activity	Regulation
PGSC0003DMT400032932	4.37857	0.209711	AT1G27170.1		transmembrane receptors;ATP binding	AT1G27170	#20.1.2	BIN 20		Stress	Other
PGSC0003DMT400033290	-4.55817	0.4112	AT5G13500.1			AT5G13500	#35.2	BIN 35		Not assogned	Other
PGSC0003DMT400033339	2.14695	1.90824						BIN 35		Not assogned	Other
PGSC0003DMT400033491	-2.23292	-0.386566	AT2G17690.1	SDC	F-box family protein with a domain of unknown function (DUF295)	AT2G17690	#29.5.11.4.3.2	BIN C		Regulation of protein activity	Regulation
PGSC0003DMT400033543	1.17323	2.07202	AT5G19260.1		Protein of unknown function (DUF3049)	AT5G19260	#35.2	BIN 35		Not assogned	Other
PGSC0003DMT400033569	2.80993	2.80474	AT4G09820.1	BHLH42,TT8	basic helix-loop-helix (bHLH) DNA-binding superfamily protein	AT4G09820	#27.3.6	BIN 27.3	TT8	Regulation of transcription	Regulation
PGSC0003DMT400033655	1.21393	-2.92225	AT4G23160.1	CRK8	cysteine-rich RLK (RECEPTOR-like protein kinase) 8	AT4G23160	#30.2.17	BIN 30	CRK8	Signaling	Regulation
PGSC0003DMT400033749	2.48843	1.54023	AT1G68620.1		alpha/beta-Hydrolases superfamily protein	AT1G68620	#11.9.3.2	BIN 11		Lipid metabolism	Metabolism
PGSC0003DMT400033763	-2.41	1.13415	AT1G68600.1		Aluminium activated malate transporter family protein	AT1G68600	#35.2	BIN 35		Not assogned	Other
PGSC0003DMT400033766	-4.08754	0.773684	AT3G18440.1	ALMT9,AtALMT9	aluminum-activated malate transporter 9	AT3G18440	#35.2	BIN 35		Not assogned	Other
PGSC0003DMT400033801	-1.93687	-2.36183	AT3G10050.1	OMR1	L-O-methylthreonine resistant 1	AT3G10050	#13.1.4.5.1	BIN 13		Amino acid metabolism	Metabolism
PGSC0003DMT400033829	0.543724	-2.03633						BIN 35		Not assogned	Other
PGSC0003DMT400033875	-2.35021	-4.9635	AT4G34280.1		transducin family protein / WD-40 repeat family protein	AT4G34280	#35.1	BIN 35		Not assogned	Other
PGSC0003DMT400033928	1.86435	2.46834						BIN 35		Not assogned	Other
PGSC0003DMT400034192	0.48267	-2.27557	AT1G23120.1		Polyketide cyclase/dehydrase and lipid transport superfamily protein	AT1G23120	#20.2.99	BIN 20		Stress	Other
PGSC0003DMT400034271	4.72194	1.56007	AT3G22060.1		Receptor-like protein kinase-related family protein	AT3G22060	#30.2.99	BIN 30	RLK	Signaling	Regulation
PGSC0003DMT400034373	-1.28087	-2.42612						BIN 35		Not assogned	Other
PGSC0003DMT400034385	-2.17224	-4.40217	AT3G26040.1		HXXXD-type acyl-transferase family protein	AT3G26040	#35.1	BIN 35		Not assogned	Other
PGSC0003DMT400034486	-2.95613	-4.05461	AT1G29500.1		SAUR-like auxin-responsive protein family	AT1G29500	#17.2.3	BIN 17	SAUR66	Hormone	Regulation
PGSC0003DMT400034527	3.18994	2.58801	AT3G06240.1		F-box family protein	AT3G06240	#29.5.11.4.3.2	BIN C		Regulation of protein activity	Regulation
PGSC0003DMT400034632	4.60571	2.91325	AT3G07040.1	RPM1,RPS3	NB-ARC domain-containing disease resistance protein	AT3G07040	#20.1	BIN 20		Stress	Other
PGSC0003DMT400034639	-0.476644	-2.44793	AT3G52640.2		Zn-dependent exopeptidases superfamily protein	AT3G52640	#34.99	BIN 34		Transport	Metabolism
PGSC0003DMT400034669	4.92639	4.37611	AT5G19820.1	emb2734	ARM repeat superfamily protein	AT5G19820	#35.1	BIN 35		Not assogned	Other
PGSC0003DMT400034791	1.69894	2.02796						BIN 35		Not assogned	Other
PGSC0003DMT400034794	0.0666372	-2.58566						BIN 35		Not assogned	Other
PGSC0003DMT400034893	2.03046	3.93064	AT1G29930.1	AB140,CAB1,CAB140,LHCB1.3	chlorophyll A/B binding protein 1	AT1G29930	#1.1.1.1	BIN 1		Photosynthesis	Metabolism
PGSC0003DMT400034895	-3.26013	-2.48446	AT1G29920.1	AB165,CAB2,LHCB1.1	chlorophyll A/B-binding protein 2	AT1G29920	#1.1.1.1	BIN 1		Photosynthesis	Metabolism
PGSC0003DMT400035008	0.628423	3.52054	AT4G22220.1	ATISU1,ISU1	SufE/NifU family protein	AT4G22220	#29.8	BIN 29.8		Protein synthesis/folding	Other
PGSC0003DMT400035264	-2.09059	-1.36041	AT3G43190.1	ATSUS4,SUS4	sucrose synthase 4	AT3G43190	#2.2.1.5	BIN A		Central metabolism	Metabolism
PGSC0003DMT400035281	2.11741	0.975011	AT1G07250.1	UGT71C4	UDP-glucosyl transferase 71C4	AT1G07250	#26.2	BIN B		Other metabolism	Metabolism
PGSC0003DMT400035387	0.57565	-2.089						BIN 35		Not assogned	Other
PGSC0003DMT400035433	2.54218	1.21671	AT4G24020.1	NLP7	NIN like protein 7	AT4G24020	#27.3.60	BIN 27.3	NLP7	Regulation of transcription	Regulation
PGSC0003DMT400035439	5.60608	3.83306	AT4G24020.1	NLP7	NIN like protein 7	AT4G24020	#27.3.60	BIN 27.3	NLP7	Regulation of transcription	Regulation
PGSC0003DMT400035440	4.75787	3.93834	AT1G64530.1		Plant regulator RWP-RK family protein	AT1G64530	#27.3.60	BIN 27.3	NLP6	Regulation of transcription	Regulation
PGSC0003DMT400035445	2.62701	1.1124	AT4G24020.1	NLP7	NIN like protein 7	AT4G24020	#27.3.60	BIN 27.3	NLP7	Regulation of transcription	Regulation
PGSC0003DMT400035576	-2.21327	0.284115	AT2G26440.1		Plant invertase/pectin methylesterase inhibitor superfamily	AT2G26440	#10.8.1	BIN 10		Cell wall	Metabolism
PGSC0003DMT400035577	-0.339595	2.20478	AT2G26440.1		Plant invertase/pectin methylesterase inhibitor superfamily	AT2G26440	#10.8.1	BIN 10		Cell wall	Metabolism
PGSC0003DMT400035609	2.43621	1.42471	AT3G61880.2	CYP78A9	cytochrome p450 78a9	AT3G61880	#26.10	BIN B		Other metabolism	Metabolism
PGSC0003DMT400035621	-8.18033	-4.94098	AT1G17860.1		Kunitz family trypsin and protease inhibitor protein	AT1G17860	#20.1.7.6.1	BIN 20		Stress	Other
PGSC0003DMT400035654	-2.50244	1.27181						BIN 35		Not assogned	Other
PGSC0003DMT400035689	-2.03101	-0.103856	AT2G01050.1		zinc ion binding;nucleic acid binding	AT2G01050	#35.2	BIN 35		Not assogned	Other
PGSC0003DMT400035714	2.22037	-0.417293	AT4G27220.1		NB-ARC domain-containing disease resistance protein	AT4G27220	#20.1.7	BIN 20		Stress	Other
PGSC0003DMT400035722	-2.43219	-0.0457513	AT4G13420.1	ATHAK5,HAK5	high affinity K+ transporter 5	AT4G13420	#34.15	BIN 34		Transport	Metabolism
PGSC0003DMT400035974	2.79647	1.28909	AT2G01050.1		zinc ion binding;nucleic acid binding	AT2G01050	#35.2	BIN 35		Not assogned	Other
PGSC0003DMT400036064	0.296507	-2.00258	AT4G28830.2		S-adenosyl-L-methionine-dependent methyltransferases superfamily protein	AT4G28830	#27.3.67	BIN 27.3	SAMMT	Regulation of transcription	Regulation
PGSC0003DMT400036081	2.6409	0.95444	AT1G05010.1	ACO4,EAT1,EFE	ethylene-forming enzyme	AT1G05010	#17.5.1.2	BIN 17	ACO4	Hormone	Regulation
PGSC0003DMT400036087	1.47596	-2.0246	AT3G11010.1	AtRLP34,RLP34	receptor like protein 34	AT3G11010	#20.1.7	BIN 20		Stress	Other
PGSC0003DMT400036446	2.70903	1.24793						BIN 35		Not assogned	Other
PGSC0003DMT400036503	-2.66801	-3.86612	AT1G70250.1		receptor serine/threonine kinase, putative	AT1G70250	#30.2.15	BIN 30	AT1G70250	Signaling	Regulation
PGSC0003DMT400036833	0.48374	-2.19966	AT5G25260.1		SPFH/Band 7/PHB domain-containing membrane-associated protein family	AT5G25260	#35.2	BIN 35		Not assogned	Other
PGSC0003DMT400036860	2.08832	-0.957659	AT4G30780.1			AT4G30780	#35.2	BIN 35		Not assogned	Other
PGSC0003DMT400036916	-0.908033	-2.22144	AT5G07360.1		Amidase family protein	AT5G07360	#26.8	BIN B		Other metabolism	Metabolism
PGSC0003DMT400036991	2.44497	1.17425						BIN 35		Not assogned	Other
PGSC0003DMT400037025	2.43614	0.112572	AT3G61040.1	CYP76C7	cytochrome P450, family 76, subfamily C, polypeptide 7	AT3G61040	#26.10	BIN B		Other metabolism	Metabolism
PGSC0003DMT400037209	2.29911	0.55538	AT5G52390.1		PAR1 protein	AT5G52390	#30.1	BIN 30	AT5G52390	Signaling	Regulation
PGSC0003DMT400037320	-2.09071	-1.39451	AT5G54690.1	GAUT12,IRX8,LGT6	galacturonosyltransferase 12	AT5G54690	#10.3.2	BIN 10		Cell wall	Metabolism
PGSC0003DMT400037457	0.323016	-2.583	AT5G16570.1	GLN1;4	glutamine synthetase 1;4	AT5G16570	#12.2.2	BIN B		Other metabolism	Metabolism
PGSC0003DMT400037475	-5.30498	-4.76636	AT3G12120.1	FAD2	fatty acid desaturase 2	AT3G12120	#11.2.4	BIN 11		Lipid metabolism	Metabolism
PGSC0003DMT400037582	1.72056	2.20561	AT1G23800.1	ALDH2B,ALDH2B7	aldehyde dehydrogenase 2B7	AT1G23800	#5.10	BIN A		Central metabolism	Metabolism
PGSC0003DMT400037599	-2.74282	-2.35626	AT2G25670.1			AT2G25670	#35.2	BIN 35		Not assogned	Other
PGSC0003DMT400037634	0.529148	-2.17707	AT5G25630.2		Tetratricopeptide repeat (TPR)-like superfamily protein	AT5G25630	#35.1.5	BIN 35		Not assogned	Other
PGSC0003DMT400037644	-0.107111	-5.11246	AT2G14960.1	GH3.1	Auxin-responsive GH3 family protein	AT2G14960	#17.2.3	BIN 17	GH3.1	Hormone	Regulation
PGSC0003DMT400037748	0.43051	2.01808						BIN 35		Not assogned	Other
PGSC0003DMT400037749	2.21807	-0.365996	AT1G68460.1	ATIPT1,IPT1	isopentenyltransferase 1	AT1G68460	#17.4.1	BIN 17	IPT1	Hormone	Regulation
PGSC0003DMT400037813	-0.59796	-5.31956						BIN 35		Not assogned	Other
PGSC0003DMT400037826	2.53785	1.78517	AT3G23240.1	ATERF1,ERF1	ethylene response factor 1	AT3G23240	#17.5.2	BIN 17	ERF1	Hormone	Regulation
PGSC0003DMT400037957	2.5314	0.908028	AT3G22550.1		Protein of unknown function (DUF581)	AT3G22550	#33.99	BIN 33		Development	Other
PGSC0003DMT400037964	-5.87668	-5.7528						BIN 35		Not assogned	Other
PGSC0003DMT400038216	0.372093	3.05888	AT2G34930.1		disease resistance family protein / LRR family protein	AT2G34930	#20.1.7	BIN 20		Stress	Other
PGSC0003DMT400038229	0.00336469	-2.90526						BIN 35		Not assogned	Other
PGSC0003DMT400038240	-4.3687	-1.67844	AT5G36110.1	CYP716A1	cytochrome P450, family 716, subfamily A, polypeptide 1	AT5G36110	#26.10	BIN B		Other metabolism	Metabolism
PGSC0003DMT400038283	2.90705	3.11961	AT2G39030.1		Acyl-CoA N-acyltransferases (NAT) superfamily protein	AT2G39030	#26.24	BIN B		Other metabolism	Metabolism
PGSC0003DMT400038293	0.55738	-2.15748	AT2G39030.1		Acyl-CoA N-acyltransferases (NAT) superfamily protein	AT2G39030	#26.24	BIN B		Other metabolism	Metabolism
PGSC0003DMT400038329	2.42424	2.22319						BIN 35		Not assogned	Other
PGSC0003DMT400038362	-4.02875	-3.90482	AT1G03230.1		Eukaryotic aspartyl protease family protein	AT1G03230	#29.5.4	BIN C		Regulation of protein activity	Regulation
PGSC0003DMT400038473	-2.27632	0.903294	AT4G12500.1		Bifunctional inhibitor/lipid-transfer protein/seed storage 2S albumin superfamily protein	AT4G12500	#26.21	BIN B		Other metabolism	Metabolism
PGSC0003DMT400038496	-0.443121	-2.0472	AT5G61880.1		Protein Transporter, Pam16	AT5G61880	#35.1	BIN 35		Not assogned	Other
PGSC0003DMT400038713	2.04086	0.833011						BIN 35		Not assogned	Other
PGSC0003DMT400038843	0.527531	-2.59651						BIN 35		Not assogned	Other
PGSC0003DMT400038867	4.20478	1.97505	AT5G23960.2	ATTPS21,TPS21	terpene synthase 21	AT5G23960	#16.1.5	BIN 16		Secondary metabolism	Metabolism
PGSC0003DMT400038889	2.1355	1.08424	AT1G05260.1	RCI3,RCI3A	Peroxidase superfamily protein	AT1G05260	#20.2.2	BIN 20		Stress	Other
PGSC0003DMT400039185	-2.31285	-2.08592	AT3G48310.1	CYP71A22	cytochrome P450, family 71, subfamily A, polypeptide 22	AT3G48310	#26.10	BIN B		Other metabolism	Metabolism
PGSC0003DMT400039222	2.70972	1.72944	AT3G48420.1		Haloacid dehalogenase-like hydrolase (HAD) superfamily protein	AT3G48420	#35.1	BIN 35		Not assogned	Other
PGSC0003DMT400039359	-2.64242	0.471861						BIN 35		Not assogned	Other
PGSC0003DMT400039369	-5.02893	0.411484						BIN 35		Not assogned	Other
PGSC0003DMT400039488	-2.09979	0.139445	AT3G48610.1	NPC6	non-specific phospholipase C6	AT3G48610	#11.9.3.5	BIN 11		Lipid metabolism	Metabolism
PGSC0003DMT400039643	0.74872	-2.12113	AT1G53210.1		sodium/calcium exchanger family protein / calcium-binding EF hand family protein	AT1G53210	#30.3	BIN 30	CBP	Signaling	Regulation
PGSC0003DMT400039802	2.24287	0.570022	AT3G15010.1		RNA-binding (RRM/RBD/RNP motifs) family protein	AT3G15010	#27.4	BIN 27.4		RNA processing/transcription/RNA binding	Other
PGSC0003DMT400039852	2.42789	1.30702	AT5G67090.1		Subtilisin-like serine endopeptidase family protein	AT5G67090	#29.5.1	BIN C		Regulation of protein activity	Regulation
PGSC0003DMT400039975	-2.13536	-1.63699	AT1G47250.1	PAF2	20S proteasome alpha subunit F2	AT1G47250	#29.5.11.20	BIN C		Regulation of protein activity	Regulation
PGSC0003DMT400040019	-4.84967	-0.503084						BIN 35		Not assogned	Other
PGSC0003DMT400040136	-1.39219	-3.46334						BIN 35		Not assogned	Other
PGSC0003DMT400040211	2.70609	1.61538	AT2G28690.1		Protein of unknown function (DUF1635)	AT2G28690	#35.2	BIN 35		Not assogned	Other
PGSC0003DMT400040310	3.64815	1.09853	AT1G51760.1	IAR3,JR3	peptidase M20/M25/M40 family protein	AT1G51760	#17.2.1	BIN 17	IAR3/JR3	Hormone	Regulation
PGSC0003DMT400040528	-2.2012	-1.92275	AT5G17680.1		disease resistance protein (TIR-NBS-LRR class), putative	AT5G17680	#20.1.7	BIN 20		Stress	Other
PGSC0003DMT400040627	2.63832	1.17049	AT4G19460.1		UDP-Glycosyltransferase superfamily protein	AT4G19460	#35.1	BIN 35		Not assogned	Other
PGSC0003DMT400040665	-4.11213	-1.0624						BIN 35		Not assogned	Other
PGSC0003DMT400040694	-2.80756	-1.50556	AT2G33370.1		Ribosomal protein L14p/L23e family protein	AT2G33370	#29.2.1.2.2.23	BIN 29.2		Protein synthesis/folding	Other
PGSC0003DMT400040794	2.17317	2.96221	AT4G23620.1		Ribosomal protein L25/Gln-tRNA synthetase, anti-codon-binding domain	AT4G23620	#29.2.1.1.3.2.25	BIN 29.2		Protein synthesis/folding	Other
PGSC0003DMT400040808	0.541444	2.15941	AT5G66800.1			AT5G66800	#35.2	BIN 35		Not assogned	Other
PGSC0003DMT400040809	-2.29417	-0.675586	AT1G58340.1	ZF14	MATE efflux family protein	AT1G58340	#34.99	BIN 34		Transport	Metabolism
PGSC0003DMT400040858	1.19907	2.34849	AT3G49055.1			AT3G49055	#35.2	BIN 35		Not assogned	Other
PGSC0003DMT400040929	4.26667	5.06303	AT1G73760.1		RING/U-box superfamily protein	AT1G73760	#29.5.11.4.2	BIN C		Regulation of protein activity	Regulation
PGSC0003DMT400040941	4.5183	4.26819						BIN 35		Not assogned	Other
PGSC0003DMT400041042	2.49705	3.65038	AT5G48620.1		Disease resistance protein (CC-NBS-LRR class) family	AT5G48620	#20.1.7	BIN 20		Stress	Other
PGSC0003DMT400041049	2.89129	3.05414	AT1G68260.1		Thioesterase superfamily protein	AT1G68260	#35.1	BIN 35		Not assogned	Other
PGSC0003DMT400041112	4.12892	3.30361						BIN 35		Not assogned	Other
PGSC0003DMT400041161	-1.65409	-2.67695	AT1G79090.1			AT1G79090	#35.2	BIN 35		Not assogned	Other
PGSC0003DMT400041162	-2.57204	-2.38405	AT3G22270.1		Topoisomerase II-associated protein PAT1	AT3G22270	#35.2	BIN 35		Not assogned	Other
PGSC0003DMT400041344	-6.73371	-2.56542	AT3G26300.1	CYP71B34	cytochrome P450, family 71, subfamily B, polypeptide 34	AT3G26300	#26.10	BIN B		Other metabolism	Metabolism
PGSC0003DMT400041346	-4.53722	-0.389902	AT3G54250.1		GHMP kinase family protein	AT3G54250	#16.1.2.6	BIN 16		Secondary metabolism	Metabolism
PGSC0003DMT400041383	4.56846	1.11289						BIN 35		Not assogned	Other
PGSC0003DMT400041552	2.73282	-1.27248	AT3G23600.1		alpha/beta-Hydrolases superfamily protein	AT3G23600	#26.1	BIN B		Other metabolism	Metabolism
PGSC0003DMT400041580	2.0527	0.901009	AT5G65590.1		Dof-type zinc finger DNA-binding family protein	AT5G65590	#27.3.8	BIN 27.3	SCAP1	Regulation of transcription	Regulation
PGSC0003DMT400041618	-0.25686	-2.07787	AT5G10490.1	MSL2	MSCS-like 2	AT5G10490	#31.2.5	BIN 31		Cell	Other
PGSC0003DMT400041918	2.40789	0.93863						BIN 35		Not assogned	Other
PGSC0003DMT400042441	2.18088	0.831713	AT3G21690.1		MATE efflux family protein	AT3G21690	#34.99	BIN 34		Transport	Metabolism
PGSC0003DMT400042523	2.16468	0.615587	AT4G25150.1		HAD superfamily, subfamily IIIB acid phosphatase	AT4G25150	#26.13	BIN B		Other metabolism	Metabolism
PGSC0003DMT400042609	2.28436	0.238185	AT1G52140.1			AT1G52140	#35.2	BIN 35		Not assogned	Other
PGSC0003DMT400042632	2.37497	-0.439748	AT1G79860.1	ATROPGEF12,MEE64,ROPGEF12	RHO guanyl-nucleotide exchange factor 12	AT1G79860	#30.5	BIN 30	ROPGEF12	Signaling	Regulation
PGSC0003DMT400042825	-2.30362	-1.80184	AT4G31500.1	ATR4,CYP83B1,RED1,RNT1,SUR2	cytochrome P450, family 83, subfamily B, polypeptide 1	AT4G31500	#16.5.1.1.4.1	BIN 16		Secondary metabolism	Metabolism
PGSC0003DMT400042840	4.8665	-1.02428	AT1G60690.1		NAD(P)-linked oxidoreductase superfamily protein	AT1G60690	#17.2.3	BIN 17	N_OR	Hormone	Regulation
PGSC0003DMT400042851	2.16183	-3.72553	AT2G45570.1	CYP76C2	cytochrome P450, family 76, subfamily C, polypeptide 2	AT2G45570	#26.10	BIN B		Other metabolism	Metabolism
PGSC0003DMT400042922	4.27446	2.10072	AT3G56380.1	ARR17,RR17	response regulator 17	AT3G56380	#27.3.5	BIN 27.3	RR17	Regulation of transcription	Regulation
PGSC0003DMT400042962	-0.0158073	-2.10277	AT2G40730.1		Protein kinase family protein with ARM repeat domain	AT2G40730	#29.4	BIN C		Regulation of protein activity	Regulation
PGSC0003DMT400043105	3.42171	3.77156	AT3G03190.1	ATGSTF11,ATGSTF6,GSTF11	glutathione S-transferase F11	AT3G03190	#26.9	BIN B		Other metabolism	Metabolism
PGSC0003DMT400043125	2.86101	3.11776	AT1G66120.1		AMP-dependent synthetase and ligase family protein	AT1G66120	#11.1.8	BIN 11		Lipid metabolism	Metabolism
PGSC0003DMT400043130	2.1189	1.92097	AT3G11400.1	ATEIF3G1,EIF3G1	eukaryotic translation initiation factor 3G1	AT3G11400	#29.2.3	BIN 29.2		Protein synthesis/folding	Other
PGSC0003DMT400043158	-2.14859	3.15519	AT2G29350.2	SAG13	senescence-associated gene 13	AT2G29350	#26.8	BIN B		Other metabolism	Metabolism
PGSC0003DMT400043191	0.565153	-2.13447	AT2G45550.1	CYP76C4	cytochrome P450, family 76, subfamily C, polypeptide 4	AT2G45550	#26.10	BIN B		Other metabolism	Metabolism
PGSC0003DMT400043220	2.60942	1.92491						BIN 35		Not assogned	Other
PGSC0003DMT400043225	4.7824	5.48866	AT3G26330.1	CYP71B37	cytochrome P450, family 71, subfamily B, polypeptide 37	AT3G26330	#26.10	BIN B		Other metabolism	Metabolism
PGSC0003DMT400043246	2.55852	2.68228	AT1G62560.1	FMO GS-OX3	flavin-monooxygenase glucosinolate S-oxygenase 3	AT1G62560	#16.5.1.1.1.10	BIN 16		Secondary metabolism	Metabolism
PGSC0003DMT400043310	0.882365	-4.54832						BIN 35		Not assogned	Other
PGSC0003DMT400043466	0.10989	2.9259						BIN 35		Not assogned	Other
PGSC0003DMT400043597	3.70923	1.35363						BIN 35		Not assogned	Other
PGSC0003DMT400043598	2.36012	1.1815						BIN 35		Not assogned	Other
PGSC0003DMT400043719	3.75838	2.81187	AT5G17680.1		disease resistance protein (TIR-NBS-LRR class), putative	AT5G17680	#20.1.7	BIN 20		Stress	Other
PGSC0003DMT400043828	6.72775	5.90587						BIN 35		Not assogned	Other
PGSC0003DMT400043852	2.18588	1.3344	AT3G18990.1	REM39,VRN1	AP2/B3-like transcriptional factor family protein	AT3G18990	#27.3.41	BIN 27.3	VRN1	Regulation of transcription	Regulation
PGSC0003DMT400043963	-2.87452	-2.05875	AT3G14470.1		NB-ARC domain-containing disease resistance protein	AT3G14470	#20.1.7	BIN 20		Stress	Other
PGSC0003DMT400044079	-2.74705	-4.98567	AT5G67385.1		Phototropic-responsive NPH3 family protein	AT5G67385	#30.11	BIN 30	AT5G67385	Signaling	Regulation
PGSC0003DMT400044133	0.218985	-2.86342	ATMG00860.1		DNA/RNA polymerases superfamily protein	ATMG00860	#35.2	BIN 35		Not assogned	Other
PGSC0003DMT400044301	-2.22681	0.814501	AT3G23470.1		Cyclopropane-fatty-acyl-phospholipid synthase	AT3G23470	#11.3.7	BIN 11		Lipid metabolism	Metabolism
PGSC0003DMT400044379	2.60407	-0.657498	AT3G23240.1	ATERF1,ERF1	ethylene response factor 1	AT3G23240	#17.5.2	BIN 17	ERF1	Hormone	Regulation
PGSC0003DMT400044512	-0.843845	-2.02494	AT3G14690.1	CYP72A15	cytochrome P450, family 72, subfamily A, polypeptide 15	AT3G14690	#26.10	BIN B		Other metabolism	Metabolism
PGSC0003DMT400044514	2.69513	1.40893	AT3G14690.1	CYP72A15	cytochrome P450, family 72, subfamily A, polypeptide 15	AT3G14690	#26.10	BIN B		Other metabolism	Metabolism
PGSC0003DMT400044611	2.2101	0.108632	AT4G12010.1		Disease resistance protein (TIR-NBS-LRR class) family	AT4G12010	#20.1.7	BIN 20		Stress	Other
PGSC0003DMT400044819	-0.641873	-2.32529	AT5G13110.1	G6PD2	glucose-6-phosphate dehydrogenase 2	AT5G13110	#7.1.1	BIN A		Central metabolism	Metabolism
PGSC0003DMT400044824	-2.36308	-2.4663	AT4G16360.3		5\'-AMP-activated protein kinase beta-2 subunit protein	AT4G16360	#30.1	BIN 30	KINβ2	Signaling	Regulation
PGSC0003DMT400044827	-2.25858	-1.68448	AT4G16360.3		5\'-AMP-activated protein kinase beta-2 subunit protein	AT4G16360	#30.1	BIN 30	KINβ2	Signaling	Regulation
PGSC0003DMT400044850	-2.6557	-1.11446	AT4G25330.1			AT4G25330	#35.2	BIN 35		Not assogned	Other
PGSC0003DMT400044912	4.39202	4.49815						BIN 35		Not assogned	Other
PGSC0003DMT400045076	-2.62262	-1.58133	AT2G01050.1		zinc ion binding;nucleic acid binding	AT2G01050	#35.2	BIN 35		Not assogned	Other
PGSC0003DMT400045182	2.87884	1.63235	AT5G16770.1	AtMYB9,MYB9	myb domain protein 9	AT5G16770	#27.3.25	BIN 27.3	MYB9	Regulation of transcription	Regulation
PGSC0003DMT400045220	2.40897	2.73549	AT2G23910.1		NAD(P)-binding Rossmann-fold superfamily protein	AT2G23910	#16.2	BIN 16	CCR	Secondary metabolism (F)	Metabolism
PGSC0003DMT400045239	-2.38331	-2.02488	AT5G54160.1	ATOMT1,OMT1	O-methyltransferase 1	AT5G54160	#16.2.1.9	BIN 16	OMT1	Secondary metabolism (F)	Metabolism
PGSC0003DMT400045328	1.01205	2.2279	AT3G09770.1		RING/U-box superfamily protein	AT3G09770	#29.5.11.4.2	BIN C		Regulation of protein activity	Regulation
PGSC0003DMT400045412	2.1668	-0.274612	AT1G69850.1	ATNRT1:2,NRT1:2,NTL1	nitrate transporter 1:2	AT1G69850	#34.4	BIN 34		Transport	Metabolism
PGSC0003DMT400045466	2.42481	0.640108	AT1G69870.1	NRT1.7	nitrate transporter 1.7	AT1G69870	#34.13	BIN 34		Transport	Metabolism
PGSC0003DMT400045556	-5.8491	0.632326	AT3G06240.1		F-box family protein	AT3G06240	#29.5.11.4.3.2	BIN C		Regulation of protein activity	Regulation
PGSC0003DMT400045565	-5.6246	-1.07442						BIN 35		Not assogned	Other
PGSC0003DMT400045608	0.272739	-2.13178	AT4G33430.2	ATBAK1,ATSERK3,BAK1,ELG,RKS10,SERK3	BRI1-associated receptor kinase	AT4G33430	#17.3.2.99	BIN 17	BAK1	Hormone	Regulation
PGSC0003DMT400045834	2.32233	1.68534	AT2G18550.1	ATHB21,HB-2,HB21	homeobox protein 21	AT2G18550	#27.3.22	BIN 27.3	HB21	Regulation of transcription	Regulation
PGSC0003DMT400046104	2.09694	1.21186	AT3G10985.1	ATWI-12,SAG20,WI12	senescence associated gene 20	AT3G10985	#20.2.4	BIN 20		Stress	Other
PGSC0003DMT400046161	4.49513	0.712087						BIN 35		Not assogned	Other
PGSC0003DMT400046228	2.55168	-0.439816	AT2G01050.1		zinc ion binding;nucleic acid binding	AT2G01050	#35.2	BIN 35		Not assogned	Other
PGSC0003DMT400046268	-2.10289	-0.891763	AT1G55550.1		P-loop containing nucleoside triphosphate hydrolases superfamily protein	AT1G55550	#31.1	BIN 31		Cell	Other
PGSC0003DMT400046272	2.00788	2.03415	AT5G26030.1	ATFC-I,FC-I,FC1	ferrochelatase 1	AT5G26030	#19.20	BIN B		Other metabolism	Metabolism
PGSC0003DMT400046437	-7.01603	-7.89215						BIN 35		Not assogned	Other
PGSC0003DMT400046438	-7.37999	-6.93409						BIN 35		Not assogned	Other
PGSC0003DMT400046566	3.50933	1.72989	AT5G39890.1		Protein of unknown function (DUF1637)	AT5G39890	#35.2	BIN 35		Not assogned	Other
PGSC0003DMT400046587	-4.76386	-3.83211	AT1G65770.1	AMR1	ascorbic acid mannose pathway regulator 1	AT1G65770	#29.5.11.4.3.2	BIN C		Regulation of protein activity	Regulation
PGSC0003DMT400046595	2.14964	-0.693772	AT3G47700.1	MAG2	RINT-1 / TIP-1 family	AT3G47700	#29.3.4.3	BIN C		Regulation of protein activity	Regulation
PGSC0003DMT400046614	2.20376	0.415694	AT3G28730.1	ATHMG,HMG,NFD,SSRP1	high mobility group	AT3G28730	#27.3.62	BIN 27.3	HMG	Regulation of transcription	Regulation
PGSC0003DMT400046621	4.02124	2.64752	AT2G26530.1	AR781	Protein of unknown function (DUF1645)	AT2G26530	#35.2	BIN 35		Not assogned	Other
PGSC0003DMT400046647	2.85427	1.75262	AT5G50160.1	ATFRO8,FRO8	ferric reduction oxidase 8	AT5G50160	#15.1	BIN B		Other metabolism	Metabolism
PGSC0003DMT400046730	2.5236	1.32941	AT3G14300.1	ATPME26,ATPMEPCRC,PME26	pectinesterase family protein	AT3G14300	#10.8.1	BIN 10		Cell wall	Metabolism
PGSC0003DMT400046778	2.04586	0.570674	AT4G20140.1	GSO1	Leucine-rich repeat transmembrane protein kinase	AT4G20140	#30.2.11	BIN 30	LRRPK	Signaling	Regulation
PGSC0003DMT400046919	2.1426	0.11966	AT3G05390.1			AT3G05390	#35.2	BIN 35		Not assogned	Other
PGSC0003DMT400046986	2.54126	0.984692	AT3G53480.1	ABCG37,ATPDR9,PDR9,PIS1	pleiotropic drug resistance 9	AT3G53480	#34.16	BIN 34		Transport	Metabolism
PGSC0003DMT400047341	-2.87159	0.530381	AT4G10265.1		Wound-responsive family protein	AT4G10265	#35.1	BIN 35		Not assogned	Other
PGSC0003DMT400047403	2.52377	0.675715	AT1G23090.1	AST91,SULTR3;3	sulfate transporter 91	AT1G23090	#34.6	BIN 34		Transport	Metabolism
PGSC0003DMT400047440	2.28685	-0.78366	AT1G69490.1	ANAC029,ATNAP,NAP	NAC-like, activated by AP3/PI	AT1G69490	#33.99	BIN 33		Development	Other
PGSC0003DMT400047451	-2.37814	-3.271	AT5G35450.1		Disease resistance protein (CC-NBS-LRR class) family	AT5G35450	#20.1.7	BIN 20		Stress	Other
PGSC0003DMT400047452	-2.87198	-4.60605	AT3G46530.1	RPP13	NB-ARC domain-containing disease resistance protein	AT3G46530	#20.1	BIN 20		Stress	Other
PGSC0003DMT400047475	-3.27801	-0.346785	AT4G39330.1	ATCAD9,CAD9	cinnamyl alcohol dehydrogenase 9	AT4G39330	#16.2.1.10	BIN 16	CAD9	Secondary metabolism (F)	Metabolism
PGSC0003DMT400047644	2.76268	1.40299	AT4G27740.1		Yippee family putative zinc-binding protein	AT4G27740	#35.1	BIN 35		Not assogned	Other
PGSC0003DMT400047701	-1.3072	-2.08611	AT1G21320.2		nucleotide binding;nucleic acid binding	AT1G21320	#35.1.42	BIN 35		Not assogned	Other
PGSC0003DMT400047722	3.69889	2.97471	AT5G24310.1	ABIL3	ABL interactor-like protein 3	AT5G24310	#35.2	BIN 35		Not assogned	Other
PGSC0003DMT400047775	-0.67471	-2.11169	AT3G14460.1		LRR and NB-ARC domains-containing disease resistance protein	AT3G14460	#20.1.7	BIN 20		Stress	Other
PGSC0003DMT400047781	3.3115	1.51188	AT3G14460.1		LRR and NB-ARC domains-containing disease resistance protein	AT3G14460	#20.1.7	BIN 20		Stress	Other
PGSC0003DMT400047991	2.24633	-0.0894268	AT4G35160.1		O-methyltransferase family protein	AT4G35160	#16.2	BIN 16	OMT	Secondary metabolism (F)	Metabolism
PGSC0003DMT400048023	3.20745	1.64792	AT1G19250.1	FMO1	flavin-dependent monooxygenase 1	AT1G19250	#26.7	BIN B		Other metabolism	Metabolism
PGSC0003DMT400048072	3.5978	0.752074	AT1G76520.1		Auxin efflux carrier family protein	AT1G76520	#34.99	BIN 34		Transport	Metabolism
PGSC0003DMT400048095	-4.75373	0.526631	AT4G26220.1		S-adenosyl-L-methionine-dependent methyltransferases superfamily protein	AT4G26220	#16.2.1.6	BIN 16	SAMMT	Secondary metabolism (F)	Metabolism
PGSC0003DMT400048108	-3.16212	-4.14923						BIN 35		Not assogned	Other
PGSC0003DMT400048113	-1.6042	-2.37177	AT3G14460.1		LRR and NB-ARC domains-containing disease resistance protein	AT3G14460	#20.1.7	BIN 20		Stress	Other
PGSC0003DMT400048117	-2.24975	-3.17299	AT3G14470.1		NB-ARC domain-containing disease resistance protein	AT3G14470	#20.1.7	BIN 20		Stress	Other
PGSC0003DMT400048133	-0.651675	-2.34456	AT3G11280.1		Duplicated homeodomain-like superfamily protein	AT3G11280	#27.3.26	BIN 27.3	AT3G11280	Regulation of transcription	Regulation
PGSC0003DMT400048172	-5.30864	-1.72543						BIN 35		Not assogned	Other
PGSC0003DMT400048325	4.37495	6.45895	AT1G76690.1	ATOPR2,OPR2	12-oxophytodienoate reductase 2	AT1G76690	#17.7.1.5	BIN 17	OPR2	Hormone	Regulation
PGSC0003DMT400048338	2.05254	1.34534						BIN 35		Not assogned	Other
PGSC0003DMT400048449	4.56659	1.27044	AT1G15520.1	ABCG40,ATABCG40,ATPDR12,PDR12	pleiotropic drug resistance 12	AT1G15520	#34.16	BIN 34		Transport	Metabolism
PGSC0003DMT400048456	2.11956	-0.541603						BIN 35		Not assogned	Other
PGSC0003DMT400048508	-2.50614	-0.654453	AT5G51330.1	DYAD,SWI1	SWITCH1	AT5G51330	#31.3	BIN 31		Cell	Other
PGSC0003DMT400048522	-3.36329	-0.40325						BIN 35		Not assogned	Other
PGSC0003DMT400048623	-3.57671	-3.11716						BIN 35		Not assogned	Other
PGSC0003DMT400048748	-2.25652	-1.36398	AT2G20230.1		Tetraspanin family protein	AT2G20230	#35.2	BIN 35		Not assogned	Other
PGSC0003DMT400048821	0.280161	-2.40329						BIN 35		Not assogned	Other
PGSC0003DMT400048918	-3.20871	-0.0114784	AT3G28670.1		oxidoreductase, zinc-binding dehydrogenase family protein	AT3G28670	#35.2	BIN 35		Not assogned	Other
PGSC0003DMT400048920	-2.52181	-0.0303956	AT3G28670.1		oxidoreductase, zinc-binding dehydrogenase family protein	AT3G28670	#35.2	BIN 35		Not assogned	Other
PGSC0003DMT400049113	-0.371347	4.09824	AT1G12400.1		Nucleotide excision repair, TFIIH, subunit TTDA	AT1G12400	#35.2	BIN 35		Not assogned	Other
PGSC0003DMT400049163	2.10256	2.45059	AT1G09815.1	POLD4	polymerase delta 4	AT1G09815	#28.1	BIN 28		Chromatin structure/DNA synthesis and repair	Other
PGSC0003DMT400049165	1.31742	2.44344	AT5G13930.1	ATCHS,CHS,TT4	Chalcone and stilbene synthase family protein	AT5G13930	#16.8.2.1	BIN 16	CHS	Secondary metabolism (F)	Metabolism
PGSC0003DMT400049192	2.58491	0.823363	AT5G05600.1		2-oxoglutarate (2OG) and Fe(II)-dependent oxygenase superfamily protein	AT5G05600	#16.8.1	BIN 16	LDOX	Secondary metabolism (F)	Metabolism
PGSC0003DMT400049383	-2.12821	-1.17764	AT2G38080.1	ATLMCO4,IRX12,LAC4,LMCO4	Laccase/Diphenol oxidase family protein	AT2G38080	#16.10	BIN 16		Secondary metabolism	Metabolism
PGSC0003DMT400049462	2.61476	0.430322						BIN 35		Not assogned	Other
PGSC0003DMT400049614	2.62852	-1.0252	AT4G27300.1		S-locus lectin protein kinase family protein	AT4G27300	#30.2.24	BIN 30	SLPK	Signaling	Regulation
PGSC0003DMT400049683	2.11428	2.32878	AT1G04220.1	KCS2	3-ketoacyl-CoA synthase 2	AT1G04220	#11.1.10	BIN 11		Lipid metabolism	Metabolism
PGSC0003DMT400049728	1.88219	-3.04268	AT3G26300.1	CYP71B34	cytochrome P450, family 71, subfamily B, polypeptide 34	AT3G26300	#26.10	BIN B		Other metabolism	Metabolism
PGSC0003DMT400049987	2.07357	1.53311	AT5G52900.1			AT5G52900	#35.2	BIN 35		Not assogned	Other
PGSC0003DMT400049988	3.55203	2.01998						BIN 35		Not assogned	Other
PGSC0003DMT400050209	5.70919	1.56008	AT1G10400.1		UDP-Glycosyltransferase superfamily protein	AT1G10400	#26.2	BIN B		Other metabolism	Metabolism
PGSC0003DMT400050233	2.07359	1.51653						BIN 35		Not assogned	Other
PGSC0003DMT400050297	0.944619	2.1453	AT2G24360.1		Protein kinase superfamily protein	AT2G24360	#29.4	BIN C		Regulation of protein activity	Regulation
PGSC0003DMT400050319	-0.770425	-2.27666						BIN 35		Not assogned	Other
PGSC0003DMT400050432	0.381328	-2.60159						BIN 35		Not assogned	Other
PGSC0003DMT400050440	0.105063	-2.88316						BIN 35		Not assogned	Other
PGSC0003DMT400050683	-2.94018	-1.30716	AT5G11890.1			AT5G11890	#35.2	BIN 35		Not assogned	Other
PGSC0003DMT400050810	2.43984	0.931481	AT5G47810.1	PFK2	phosphofructokinase 2	AT5G47810	#4.1.4	BIN A		Central metabolism	Metabolism
PGSC0003DMT400050896	2.29913	1.73318						BIN 35		Not assogned	Other
PGSC0003DMT400051360	-4.87666	0.476087						BIN 35		Not assogned	Other
PGSC0003DMT400051392	-0.993383	-4.8993	AT5G57800.1	CER3,FLP1,WAX2,YRE	Fatty acid hydroxylase superfamily	AT5G57800	#16.7	BIN 16		Secondary metabolism	Metabolism
PGSC0003DMT400051437	3.13994	0.644959	AT5G23870.3		Pectinacetylesterase family protein	AT5G23870	#10.8.2	BIN 10		Cell wall	Metabolism
PGSC0003DMT400051561	3.4281	0.991438						BIN 35		Not assogned	Other
PGSC0003DMT400051687	-1.46373	-3.11244	AT1G65660.1	SMP1	Pre-mRNA splicing Prp18-interacting factor	AT1G65660	#27.1.1	BIN 27.1		RNA processing/transcription/RNA binding	Other
PGSC0003DMT400051749	2.63708	2.04943	AT3G24760.1		Galactose oxidase/kelch repeat superfamily protein	AT3G24760	#29.5.11.4.3.2	BIN C		Regulation of protein activity	Regulation
PGSC0003DMT400051751	1.37756	2.16422	AT3G24760.1		Galactose oxidase/kelch repeat superfamily protein	AT3G24760	#29.5.11.4.3.2	BIN C		Regulation of protein activity	Regulation
PGSC0003DMT400051832	3.28858	1.07363	AT4G12910.1	scpl20	serine carboxypeptidase-like 20	AT4G12910	#29.5.5	BIN C		Regulation of protein activity	Regulation
PGSC0003DMT400052055	-3.73378	-1.15611	AT5G14090.1			AT5G14090	#35.2	BIN 35		Not assogned	Other
PGSC0003DMT400052072	-0.142402	-2.30432	AT5G40890.1	ATCLC-A,ATCLCA,CLC-A,CLCA	chloride channel A	AT5G40890	#34.18	BIN 34		Transport	Metabolism
PGSC0003DMT400052209	-2.73363	-0.683728						BIN 35		Not assogned	Other
PGSC0003DMT400052418	-2.0612	-2.4381	AT3G09080.1		Transducin/WD40 repeat-like superfamily protein	AT3G09080	#35.1	BIN 35		Not assogned	Other
PGSC0003DMT400052440	-2.03645	-1.11896	AT5G60020.1	ATLAC17,LAC17	laccase 17	AT5G60020	#16.10	BIN 16		Secondary metabolism	Metabolism
PGSC0003DMT400052483	3.35944	1.5071	AT2G31800.1		Integrin-linked protein kinase family	AT2G31800	#29.4	BIN C		Regulation of protein activity	Regulation
PGSC0003DMT400052492	2.42353	2.85308	AT3G59850.1		Pectin lyase-like superfamily protein	AT3G59850	#10.6.3	BIN 10		Cell wall	Metabolism
PGSC0003DMT400052553	2.03162	0.848951	AT3G26590.1		MATE efflux family protein	AT3G26590	#34.99	BIN 34		Transport	Metabolism
PGSC0003DMT400052999	0.491071	2.01644	AT2G30370.1	CHAL,EPFL6	allergen-related	AT2G30370	#20.2.99	BIN 20		Stress	Other
PGSC0003DMT400053084	4.72389	-0.684142	AT5G23960.2	ATTPS21,TPS21	terpene synthase 21	AT5G23960	#16.1.5	BIN 16		Secondary metabolism	Metabolism
PGSC0003DMT400053095	-2.62929	-0.540778	AT4G35920.1	MCA1	PLAC8 family protein	AT4G35920	#35.2	BIN 35		Not assogned	Other
PGSC0003DMT400053163	-5.10318	-0.487289						BIN 35		Not assogned	Other
PGSC0003DMT400053166	-0.791543	-2.10826	AT1G26910.1	RPL10B	Ribosomal protein L16p/L10e family protein	AT1G26910	#29.2.1.2.2.10	BIN 29.2		Protein synthesis/folding	Other
PGSC0003DMT400053244	1.5723	-2.45806	AT5G20170.1		RNA polymerase II transcription mediators	AT5G20170	#35.2	BIN 35		Not assogned	Other
PGSC0003DMT400053258	4.65864	0.296777						BIN 35		Not assogned	Other
PGSC0003DMT400053259	4.27746	2.06261						BIN 35		Not assogned	Other
PGSC0003DMT400053264	-0.864644	-2.30009						BIN 35		Not assogned	Other
PGSC0003DMT400053281	2.4142	-0.16246						BIN 35		Not assogned	Other
PGSC0003DMT400053285	3.62461	0.974829	AT5G23960.2	ATTPS21,TPS21	terpene synthase 21	AT5G23960	#16.1.5	BIN 16		Secondary metabolism	Metabolism
PGSC0003DMT400053306	3.45475	1.52278						BIN 35		Not assogned	Other
PGSC0003DMT400053402	1.23928	2.15193	AT4G10250.1	ATHSP22.0	HSP20-like chaperones superfamily protein	AT4G10250	#20.2.1	BIN 20		Stress	Other
PGSC0003DMT400053452	-1.29901	-2.11869	AT3G46530.1	RPP13	NB-ARC domain-containing disease resistance protein	AT3G46530	#20.1	BIN 20		Stress	Other
PGSC0003DMT400053522	1.4661	2.10456	AT5G22980.1	scpl47	serine carboxypeptidase-like 47	AT5G22980	#29.5.5	BIN C		Regulation of protein activity	Regulation
PGSC0003DMT400053574	1.93486	2.51374						BIN 35		Not assogned	Other
PGSC0003DMT400053659	-2.1103	-2.14654						BIN 35		Not assogned	Other
PGSC0003DMT400053715	-0.891218	-3.0083						BIN 35		Not assogned	Other
PGSC0003DMT400053825	-0.162274	-2.44439	AT3G46520.1	ACT12	actin-12	AT3G46520	#31.1	BIN 31		Cell	Other
PGSC0003DMT400053847	3.01271	0.198029						BIN 35		Not assogned	Other
PGSC0003DMT400053964	3.39158	3.13014	AT4G23160.1	CRK8	cysteine-rich RLK (RECEPTOR-like protein kinase) 8	AT4G23160	#30.2.17	BIN 30	CRK8	Signaling	Regulation
PGSC0003DMT400053967	2.38359	-3.3288	AT5G23960.2	ATTPS21,TPS21	terpene synthase 21	AT5G23960	#16.1.5	BIN 16		Secondary metabolism	Metabolism
PGSC0003DMT400054387	-2.85262	-4.40677	AT2G34790.1	EDA28,MEE23	FAD-binding Berberine family protein	AT2G34790	#26.8	BIN B		Other metabolism	Metabolism
PGSC0003DMT400054412	1.91443	2.09892	AT5G14980.1		alpha/beta-Hydrolases superfamily protein	AT5G14980	#35.1	BIN 35		Not assogned	Other
PGSC0003DMT400054673	-0.394988	-2.52725	AT1G30760.1		FAD-binding Berberine family protein	AT1G30760	#26.8	BIN B		Other metabolism	Metabolism
PGSC0003DMT400054681	2.42597	0.943739						BIN 35		Not assogned	Other
PGSC0003DMT400055089	-2.59598	-0.646449	AT5G07710.1		Polynucleotidyl transferase, ribonuclease H-like superfamily protein	AT5G07710	#28.99	BIN 28		Chromatin structure/DNA synthesis and repair	Other
PGSC0003DMT400055111	1.60621	2.14523	AT1G52790.1		2-oxoglutarate (2OG) and Fe(II)-dependent oxygenase superfamily protein	AT1G52790	#26.14	BIN B		Other metabolism	Metabolism
PGSC0003DMT400055136	-2.55814	-1.18						BIN 35		Not assogned	Other
PGSC0003DMT400055217	-4.55692	-6.13341	AT5G16486.1		RNA-directed DNA polymerase (reverse transcriptase)-related family protein	AT5G16486	#35.2	BIN 35		Not assogned	Other
PGSC0003DMT400055296	2.93868	0.637967	AT4G10780.1		LRR and NB-ARC domains-containing disease resistance protein	AT4G10780	#20.1.7	BIN 20		Stress	Other
PGSC0003DMT400055337	-1.06109	-2.26325	AT4G12560.1	CPR30	F-box and associated interaction domains-containing protein	AT4G12560	#29.5.11.4.3.2	BIN C		Regulation of protein activity	Regulation
PGSC0003DMT400055343	-3.14856	-4.60979	AT2G01050.1		zinc ion binding;nucleic acid binding	AT2G01050	#35.2	BIN 35		Not assogned	Other
PGSC0003DMT400055458	1.23047	2.53527	AT5G48810.1	ATB5-B,ATCB5-D,B5 #3,CB5-D	cytochrome B5 isoform D	AT5G48810	#21.2	BIN 21		Redox	Regulation
PGSC0003DMT400055493	2.55992	-0.475472	AT3G09830.1		Protein kinase superfamily protein	AT3G09830	#29.4.1.57	BIN C		Regulation of protein activity	Regulation
PGSC0003DMT400055498	3.13249	1.01464	AT2G39110.1		Protein kinase superfamily protein	AT2G39110	#29.4.1.57	BIN C		Regulation of protein activity	Regulation
PGSC0003DMT400055529	0.23564	3.92009	AT3G53260.1	ATPAL2,PAL2	phenylalanine ammonia-lyase 2	AT3G53260	#16.2.1.1	BIN 16	PAL2	Secondary metabolism (F)	Metabolism
PGSC0003DMT400055605	-0.564009	2.65684	AT5G61450.1		P-loop containing nucleoside triphosphate hydrolases superfamily protein	AT5G61450	#35.2	BIN 35		Not assogned	Other
PGSC0003DMT400055842	2.59278	1.30729	AT3G11340.1		UDP-Glycosyltransferase superfamily protein	AT3G11340	#26.2	BIN B		Other metabolism	Metabolism
PGSC0003DMT400055845	2.36252	1.56629	AT3G11340.1		UDP-Glycosyltransferase superfamily protein	AT3G11340	#26.2	BIN B		Other metabolism	Metabolism
PGSC0003DMT400055847	-3.18374	-0.333954	AT3G53980.1		Bifunctional inhibitor/lipid-transfer protein/seed storage 2S albumin superfamily protein	AT3G53980	#26.21	BIN B		Other metabolism	Metabolism
PGSC0003DMT400055856	2.10305	2.10084	AT3G11340.1		UDP-Glycosyltransferase superfamily protein	AT3G11340	#26.2	BIN B		Other metabolism	Metabolism
PGSC0003DMT400055878	-3.29176	-1.22916						BIN 35		Not assogned	Other
PGSC0003DMT400055897	-6.39301	-1.65823	AT4G16730.1	TPS02	terpene synthase 02	AT4G16730	#16.1.5	BIN 16		Secondary metabolism	Metabolism
PGSC0003DMT400055932	-2.18216	-0.25101	AT1G61740.1		Sulfite exporter TauE/SafE family protein	AT1G61740	#35.2	BIN 35		Not assogned	Other
PGSC0003DMT400055971	-2.24046	-1.60981	AT5G48050.1			AT5G48050	#35.1	BIN 35		Not assogned	Other
PGSC0003DMT400056008	-0.558158	-2.18466	AT5G47430.1		DWNN domain, a CCHC-type zinc finger	AT5G47430	#27.3.67	BIN 27.3	AT5G47430	Regulation of transcription	Regulation
PGSC0003DMT400056074	-2.01644	-0.356671	AT1G22340.1	AtUGT85A7,UGT85A7	UDP-glucosyl transferase 85A7	AT1G22340	#26.2	BIN B		Other metabolism	Metabolism
PGSC0003DMT400056145	-0.2574	-2.96339	AT5G43860.1	ATCLH2,CLH2	chlorophyllase 2	AT5G43860	#19.99	BIN B		Other metabolism	Metabolism
PGSC0003DMT400056172	3.07846	1.68576	AT5G07610.1		F-box family protein	AT5G07610	#29.5.11.4.3.2	BIN C		Regulation of protein activity	Regulation
PGSC0003DMT400056206	-2.69891	-5.62334						BIN 35		Not assogned	Other
PGSC0003DMT400056316	2.71764	1.26567	AT3G23730.1	XTH16	xyloglucan endotransglucosylase/hydrolase 16	AT3G23730	#10.7	BIN 10		Cell wall	Metabolism
PGSC0003DMT400056322	-3.218	-1.0385						BIN 35		Not assogned	Other
PGSC0003DMT400056352	2.664	0.842662	AT5G13080.1	ATWRKY75,WRKY75	WRKY DNA-binding protein 75	AT5G13080	#27.3.32	BIN 27.3	WRKY75	Regulation of transcription	Regulation
PGSC0003DMT400056402	-4.5541	-1.95545						BIN 35		Not assogned	Other
PGSC0003DMT400056432	2.14762	1.47272	AT1G74560.1	NRP1	NAP1-related protein 1	AT1G74560	#28.1	BIN 28		Chromatin structure/DNA synthesis and repair	Other
PGSC0003DMT400056699	-2.48581	-4.6099						BIN 35		Not assogned	Other
PGSC0003DMT400056935	-0.992939	2.47713	AT1G27390.1	TOM20-2	translocase outer membrane 20-2	AT1G27390	#29.3.2	BIN C		Regulation of protein activity	Regulation
PGSC0003DMT400057024	-0.572394	-2.48438	AT5G47750.1	D6PKL2,PK5	D6 protein kinase like 2	AT5G47750	#29.4	BIN C		Regulation of protein activity	Regulation
PGSC0003DMT400057188	2.9983	0.337901	AT4G38460.1	GGR	geranylgeranyl reductase	AT4G38460	#16.1.1.10	BIN 16		Secondary metabolism	Metabolism
PGSC0003DMT400057197	2.96746	0.699963	AT3G20390.1		endoribonuclease L-PSP family protein	AT3G20390	#27.1.19	BIN 27.1		RNA processing/transcription/RNA binding	Other
PGSC0003DMT400057515	2.32907	1.0256						BIN 35		Not assogned	Other
PGSC0003DMT400057631	1.5517	2.29705	AT4G02340.1		alpha/beta-Hydrolases superfamily protein	AT4G02340	#26.1	BIN B		Other metabolism	Metabolism
PGSC0003DMT400057782	-2.51785	0.281492	AT1G07640.3	OBP2	Dof-type zinc finger DNA-binding family protein	AT1G07640	#16.5.1.2.3	BIN 16		Secondary metabolism	Metabolism
PGSC0003DMT400057819	2.25835	0.339002						BIN 35		Not assogned	Other
PGSC0003DMT400057821	2.17675	1.45686						BIN 35		Not assogned	Other
PGSC0003DMT400057823	2.91013	-0.802681	AT2G15080.1	AtRLP19,RLP19	receptor like protein 19	AT2G15080	#20.1.7	BIN 20		Stress	Other
PGSC0003DMT400058036	-1.55296	-3.68005	AT4G35987.1		S-adenosyl-L-methionine-dependent methyltransferases superfamily protein	AT4G35987	#35.2	BIN 35		Not assogned	Other
PGSC0003DMT400058061	2.06666	0.301954	AT5G66390.1		Peroxidase superfamily protein	AT5G66390	#26.12	BIN B		Other metabolism	Metabolism
PGSC0003DMT400058234	-0.204332	-2.75293	AT1G70150.1		zinc ion binding	AT1G70150	#27.3.99	BIN 27.3	AT1G70150	Regulation of transcription	Regulation
PGSC0003DMT400058271	-1.21536	-2.90868	AT1G10370.1	ATGSTU17,ERD9,GST30,GST30B	Glutathione S-transferase family protein	AT1G10370	#26.9	BIN B		Other metabolism	Metabolism
PGSC0003DMT400058309	0.819648	2.496	AT1G59960.1		NAD(P)-linked oxidoreductase superfamily protein	AT1G59960	#16.8.2	BIN 16	AT1G59960	Secondary metabolism (F)	Metabolism
PGSC0003DMT400058340	1.77793	2.88248						BIN 35		Not assogned	Other
PGSC0003DMT400058347	-0.444685	2.0244	AT5G27650.1		Tudor/PWWP/MBT superfamily protein	AT5G27650	#27.3.68	BIN 27.3	AT5G27650	Regulation of transcription	Regulation
PGSC0003DMT400058377	-0.0287145	-2.93592						BIN 35		Not assogned	Other
PGSC0003DMT400058554	2.02311	2.90654	AT4G22880.1	ANS,LDOX,TDS4,TT18	leucoanthocyanidin dioxygenase	AT4G22880	#16.8.1.1	BIN 16	LDOX	Secondary metabolism (F)	Metabolism
PGSC0003DMT400058616	-1.63615	-2.18481	AT1G14740.1		Protein of unknown function (DUF1423)	AT1G14740	#35.2	BIN 35		Not assogned	Other
PGSC0003DMT400058739	-0.564093	5.68251	AT4G27570.1		UDP-Glycosyltransferase superfamily protein	AT4G27570	#16.8.1	BIN 16	UGT	Secondary metabolism (F)	Metabolism
PGSC0003DMT400058750	2.06815	0.653086						BIN 35		Not assogned	Other
PGSC0003DMT400058758	1.13353	-3.23422	AT5G58787.1		RING/U-box superfamily protein	AT5G58787	#29.5.11.4.2	BIN C		Regulation of protein activity	Regulation
PGSC0003DMT400058831	1.31243	-3.18997						BIN 35		Not assogned	Other
PGSC0003DMT400058916	3.29006	-1.14082	AT1G72450.1	JAZ6,TIFY11B	jasmonate-zim-domain protein 6	AT1G72450	#27.3.90.2	BIN 27.3	JAZ6	Regulation of transcription	Regulation
PGSC0003DMT400058968	-2.47089	-1.53944	AT1G80930.1		MIF4G domain-containing protein / MA3 domain-containing protein	AT1G80930	#27.4	BIN 27.4		RNA processing/transcription/RNA binding	Other
PGSC0003DMT400059046	2.01341	-0.417289	AT5G49360.1	ATBXL1,BXL1	beta-xylosidase 1	AT5G49360	#10.6.2	BIN 10		Cell wall	Metabolism
PGSC0003DMT400059054	2.35294	-0.940296	AT3G28580.1		P-loop containing nucleoside triphosphate hydrolases superfamily protein	AT3G28580	#29.5.9	BIN C		Regulation of protein activity	Regulation
PGSC0003DMT400059329	3.62897	1.97538	AT4G12560.1	CPR30	F-box and associated interaction domains-containing protein	AT4G12560	#29.5.11.4.3.2	BIN C		Regulation of protein activity	Regulation
PGSC0003DMT400059386	3.31135	0.297635	AT3G11210.1		SGNH hydrolase-type esterase superfamily protein	AT3G11210	#26.28	BIN B		Other metabolism	Metabolism
PGSC0003DMT400059443	2.69709	1.99789	AT5G08020.1	ATRPA70B,RPA70B	RPA70-kDa subunit B	AT5G08020	#28.1	BIN 28		Chromatin structure/DNA synthesis and repair	Other
PGSC0003DMT400059478	-1.48955	-2.68767						BIN 35		Not assogned	Other
PGSC0003DMT400059625	-3.3311	-1.17961						BIN 35		Not assogned	Other
PGSC0003DMT400059654	-5.21499	-4.50615	AT1G22360.1	AtUGT85A2,UGT85A2	UDP-glucosyl transferase 85A2	AT1G22360	#26.2	BIN B		Other metabolism	Metabolism
PGSC0003DMT400059776	6.0111	4.56006						BIN 35		Not assogned	Other
PGSC0003DMT400059822	-1.68574	-3.5856						BIN 35		Not assogned	Other
PGSC0003DMT400059950	3.33267	3.19775	AT3G14880.2			AT3G14880	#27.3.35	BIN 27.3	AT3G14880	Regulation of transcription	Regulation
PGSC0003DMT400060014	-1.27916	-2.77967	AT3G04350.1		Plant protein of unknown function (DUF946)	AT3G04350	#35.2	BIN 35		Not assogned	Other
PGSC0003DMT400060107	-1.07999	-2.79732	AT5G10070.1		RNase L inhibitor protein-related	AT5G10070	#27.2	BIN 27.2		RNA processing/transcription/RNA binding	Other
PGSC0003DMT400060170	-3.00473	-0.480299	AT3G04500.1		RNA-binding (RRM/RBD/RNP motifs) family protein	AT3G04500	#27.4	BIN 27.4		RNA processing/transcription/RNA binding	Other
PGSC0003DMT400060336	-1.06471	-2.34683						BIN 35		Not assogned	Other
PGSC0003DMT400060383	-3.52219	-0.8354						BIN 35		Not assogned	Other
PGSC0003DMT400060656	0.850841	2.20919						BIN 35		Not assogned	Other
PGSC0003DMT400060671	3.55185	1.8054	AT4G16890.1	BAL,SNC1	disease resistance protein (TIR-NBS-LRR class), putative	AT4G16890	#20.1.2	BIN 20		Stress	Other
PGSC0003DMT400060745	2.39388	1.24607						BIN 35		Not assogned	Other
PGSC0003DMT400060750	6.16158	5.59028						BIN 35		Not assogned	Other
PGSC0003DMT400060792	2.46278	3.63822	AT3G47570.1		Leucine-rich repeat protein kinase family protein	AT3G47570	#30.2.12	BIN 30	LRRPK	Signaling	Regulation
PGSC0003DMT400060806	3.14442	2.06297						BIN 35		Not assogned	Other
PGSC0003DMT400060964	-2.12024	-1.42082	AT1G14130.1		2-oxoglutarate (2OG) and Fe(II)-dependent oxygenase superfamily protein	AT1G14130	#26.7	BIN B		Other metabolism	Metabolism
PGSC0003DMT400060991	1.37048	2.05684	AT2G41660.1	MIZ1	Protein of unknown function, DUF617	AT2G41660	#35.2	BIN 35		Not assogned	Other
PGSC0003DMT400060998	-2.48374	-3.91245	AT5G63520.1			AT5G63520	#29.5.11.4.3.2	BIN C		Regulation of protein activity	Regulation
PGSC0003DMT400061006	-2.30652	-2.7286						BIN 35		Not assogned	Other
PGSC0003DMT400061076	2.09138	2.95639	AT1G07750.1		RmlC-like cupins superfamily protein	AT1G07750	#33.1	BIN 33		Development	Other
PGSC0003DMT400061354	-2.62804	-1.07265	AT4G36090.3		oxidoreductase, 2OG-Fe(II) oxygenase family protein	AT4G36090	#26.7	BIN B		Other metabolism	Metabolism
PGSC0003DMT400061417	2.28506	1.15648						BIN 35		Not assogned	Other
PGSC0003DMT400061428	-2.31875	0.0638861	AT3G55240.1		Plant protein 1589 of unknown function	AT3G55240	#35.2	BIN 35		Not assogned	Other
PGSC0003DMT400061482	-0.859252	-2.28798	AT2G37440.1		DNAse I-like superfamily protein	AT2G37440	#28.1	BIN 28		Chromatin structure/DNA synthesis and repair	Other
PGSC0003DMT400061556	2.10818	0.578818						BIN 35		Not assogned	Other
PGSC0003DMT400061560	3.90901	0.0711818						BIN 35		Not assogned	Other
PGSC0003DMT400061679	-2.09877	0.00867261	AT2G46760.1		D-arabinono-1,4-lactone oxidase family protein	AT2G46760	#35.1	BIN 35		Not assogned	Other
PGSC0003DMT400061735	-0.104839	-2.71804						BIN 35		Not assogned	Other
PGSC0003DMT400061843	-9.19317	0.337982	AT3G03220.1	ATEXP13,ATEXPA13,ATHEXP ALPHA 1.22,EXP13,EXPA13	expansin A13	AT3G03220	#10.7	BIN 10		Cell wall	Metabolism
PGSC0003DMT400061938	-2.40898	-0.461036	AT1G43650.1		nodulin MtN21 /EamA-like transporter family protein	AT1G43650	#33.99	BIN 33		Development	Other
PGSC0003DMT400061974	2.99311	1.15635	AT1G32450.1	NRT1.5	nitrate transporter 1.5	AT1G32450	#34.13	BIN 34		Transport	Metabolism
PGSC0003DMT400061983	-0.991773	-2.09531						BIN 35		Not assogned	Other
PGSC0003DMT400062024	2.46304	0.835303	AT5G17540.1		HXXXD-type acyl-transferase family protein	AT5G17540	#20.1	BIN 20		Stress	Other
PGSC0003DMT400062094	3.31088	3.6109						BIN 35		Not assogned	Other
PGSC0003DMT400062169	-4.36897	0.341883						BIN 35		Not assogned	Other
PGSC0003DMT400062188	-2.04	-1.30748	AT5G44430.1	PDF1.2c	plant defensin 1.2C	AT5G44430	#20.1.7.12	BIN 20		Stress	Other
PGSC0003DMT400062270	3.61398	2.41593	AT3G57180.1	BPG2	P-loop containing nucleoside triphosphate hydrolases superfamily protein	AT3G57180	#35.2	BIN 35		Not assogned	Other
PGSC0003DMT400062272	3.04055	3.05633	AT3G46530.1	RPP13	NB-ARC domain-containing disease resistance protein	AT3G46530	#20.1	BIN 20		Stress	Other
PGSC0003DMT400062303	2.31858	0.411518	AT5G51830.1		pfkB-like carbohydrate kinase family protein	AT5G51830	#2.2.1.1	BIN A		Central metabolism	Metabolism
PGSC0003DMT400062434	-3.13715	-1.47551						BIN 35		Not assogned	Other
PGSC0003DMT400062463	0.365716	2.55999	AT3G56290.1			AT3G56290	#35.2	BIN 35		Not assogned	Other
PGSC0003DMT400062562	1.17578	2.95408	AT5G54010.1		UDP-Glycosyltransferase superfamily protein	AT5G54010	#16.8.3	BIN 16	UFGT	Secondary metabolism (F)	Metabolism
PGSC0003DMT400062828	2.24434	0.560143	AT2G40430.2			AT2G40430	#35.2	BIN 35		Not assogned	Other
PGSC0003DMT400062862	1.94125	2.3614	AT5G50120.1		Transducin/WD40 repeat-like superfamily protein	AT5G50120	#30.5	BIN 30	WD40	Signaling	Regulation
PGSC0003DMT400062963	2.0032	0.542166	AT5G62810.1	ATPEX14,PED2,PEX14	peroxin 14	AT5G62810	#29.3.5	BIN C		Regulation of protein activity	Regulation
PGSC0003DMT400063260	2.75827	1.22322	AT5G23090.1	NF-YB13	nuclear factor Y, subunit B13	AT5G23090	#27.3.13	BIN 27.3	NF-YB13	Regulation of transcription	Regulation
PGSC0003DMT400063419	2.15407	1.19777						BIN 35		Not assogned	Other
PGSC0003DMT400063543	1.91336	2.42671	AT5G28540.1	BIP1	heat shock protein 70 (Hsp 70) family protein	AT5G28540	#20.2.1	BIN 20		Stress	Other
PGSC0003DMT400063916	1.24834	2.49428	AT1G78780.2		pathogenesis-related family protein	AT1G78780	#20.1	BIN 20		Stress	Other
PGSC0003DMT400063924	2.97461	-0.0248144						BIN 35		Not assogned	Other
PGSC0003DMT400064343	-2.27169	-0.597854	AT5G54510.1	DFL1,GH3.6	Auxin-responsive GH3 family protein	AT5G54510	#17.2.3	BIN 17	GH3.6	Hormone	Regulation
PGSC0003DMT400064403	0.336486	2.36459	AT4G27280.1		Calcium-binding EF-hand family protein	AT4G27280	#30.3	BIN 30	CBP	Signaling	Regulation
PGSC0003DMT400064411	0.12127	-2.02488	AT3G48470.1	EMB2423	embryo defective 2423	AT3G48470	#35.2	BIN 35		Not assogned	Other
PGSC0003DMT400064428	-3.14898	-1.24742	AT3G15510.1	ANAC056,ATNAC2,NAC2,NARS1	NAC domain containing protein 2	AT3G15510	#27.3.27	BIN 27.3	NAC2	Regulation of transcription	Regulation
PGSC0003DMT400064456	2.08019	0.204041	AT5G53870.1	AtENODL1,ENODL1	early nodulin-like protein 1	AT5G53870	#26.19	BIN B		Other metabolism	Metabolism
PGSC0003DMT400064581	2.10361	2.22748	AT5G38790.1			AT5G38790	#35.2	BIN 35		Not assogned	Other
PGSC0003DMT400064881	2.38602	0.777243	AT1G49320.1	ATUSPL1,USPL1	unknown seed protein like 1	AT1G49320	#35.1	BIN 35		Not assogned	Other
PGSC0003DMT400064913	-0.0776967	-3.00667						BIN 35		Not assogned	Other
PGSC0003DMT400065181	2.1602	1.76197	AT3G29250.1		NAD(P)-binding Rossmann-fold superfamily protein	AT3G29250	#26.22	BIN B		Other metabolism	Metabolism
PGSC0003DMT400065196	2.48388	0.464243	AT5G62680.1		Major facilitator superfamily protein	AT5G62680	#34.13	BIN 34		Transport	Metabolism
PGSC0003DMT400065206	2.32205	0.0662596						BIN 35		Not assogned	Other
PGSC0003DMT400065291	2.2181	1.07589						BIN 35		Not assogned	Other
PGSC0003DMT400065310	-2.54567	-0.573815	AT3G45650.1	NAXT1	nitrate excretion transporter1	AT3G45650	#34.13	BIN 34		Transport	Metabolism
PGSC0003DMT400065350	-2.73386	-2.43996	AT4G10360.1		TRAM, LAG1 and CLN8 (TLC) lipid-sensing domain containing protein	AT4G10360	#35.2	BIN 35		Not assogned	Other
PGSC0003DMT400065363	4.79452	-1.14061	ATMG00810.1		DNA/RNA polymerases superfamily protein	ATMG00810	#35.2	BIN 35		Not assogned	Other
PGSC0003DMT400065388	-2.01543	-1.16894	AT5G27680.1	RECQSIM	RECQ helicase SIM	AT5G27680	#28.1	BIN 28		Chromatin structure/DNA synthesis and repair	Other
PGSC0003DMT400065394	-3.64052	-1.70938						BIN 35		Not assogned	Other
PGSC0003DMT400065643	1.03857	2.15377	AT3G08770.1	LTP6	lipid transfer protein 6	AT3G08770	#11.6	BIN 11		Lipid metabolism	Metabolism
PGSC0003DMT400065682	2.04181	0.00874721	AT1G69640.1	SBH1	sphingoid base hydroxylase 1	AT1G69640	#11.8.1	BIN 11		Lipid metabolism	Metabolism
PGSC0003DMT400065755	-2.10613	-2.32106	AT5G15680.1		ARM repeat superfamily protein	AT5G15680	#35.2	BIN 35		Not assogned	Other
PGSC0003DMT400065784	3.81823	0.759288						BIN 35		Not assogned	Other
PGSC0003DMT400065792	1.46765	-2.87637	AT5G35450.1		Disease resistance protein (CC-NBS-LRR class) family	AT5G35450	#20.1.7	BIN 20		Stress	Other
PGSC0003DMT400065859	-2.29015	-1.88438						BIN 35		Not assogned	Other
PGSC0003DMT400065876	-3.19278	-0.47231						BIN 35		Not assogned	Other
PGSC0003DMT400065899	2.24325	1.32677	AT5G40010.1	AATP1	AAA-ATPase 1	AT5G40010	#29.5.9	BIN C		Regulation of protein activity	Regulation
PGSC0003DMT400065971	2.43654	0.297342	AT3G14470.1		NB-ARC domain-containing disease resistance protein	AT3G14470	#20.1.7	BIN 20		Stress	Other
PGSC0003DMT400065994	2.3936	-1.09273	AT4G35160.1		O-methyltransferase family protein	AT4G35160	#16.2	BIN 16	OMT	Secondary metabolism (F)	Metabolism
PGSC0003DMT400066047	3.80544	-0.662359						BIN 35		Not assogned	Other
PGSC0003DMT400066182	1.32258	2.05466	AT5G59845.1		Gibberellin-regulated family protein	AT5G59845	#17.6.3	BIN 17	GRP	Hormone	Regulation
PGSC0003DMT400066337	2.34864	0.851487	AT3G19270.1	CYP707A4	cytochrome P450, family 707, subfamily A, polypeptide 4	AT3G19270	#26.10	BIN B		Other metabolism	Metabolism
PGSC0003DMT400066370	-0.378283	-2.52731	AT4G17570.1	GATA26	GATA transcription factor 26	AT4G17570	#27.3.9	BIN 27.3	GATA26	Regulation of transcription	Regulation
PGSC0003DMT400066409	2.96677	0.429749	AT5G65940.2	CHY1	beta-hydroxyisobutyryl-CoA hydrolase 1	AT5G65940	#13.2.6.3	BIN 13		Amino acid metabolism	Metabolism
PGSC0003DMT400066410	4.11529	1.65967						BIN 35		Not assogned	Other
PGSC0003DMT400066411	4.29736	2.90087	AT5G65940.1	CHY1	beta-hydroxyisobutyryl-CoA hydrolase 1	AT5G65940	#13.2.6.3	BIN 13		Amino acid metabolism	Metabolism
PGSC0003DMT400066416	0.588343	-3.8576	AT2G30650.1		ATP-dependent caseinolytic (Clp) protease/crotonase family protein	AT2G30650	#13.2.6.3	BIN 13		Amino acid metabolism	Metabolism
PGSC0003DMT400066505	3.02119	1.63705	AT5G67150.1		HXXXD-type acyl-transferase family protein	AT5G67150	#16.2	BIN 16	HCT	Secondary metabolism (F)	Metabolism
PGSC0003DMT400066521	-2.28015	-0.0486224	AT1G74260.1	PUR4	purine biosynthesis 4	AT1G74260	#23.1.2.4	BIN B		Other metabolism	Metabolism
PGSC0003DMT400066524	-2.31873	-0.287878	AT3G19550.1			AT3G19550	#35.2	BIN 35		Not assogned	Other
PGSC0003DMT400066643	2.19083	-0.633655	AT2G35780.1	scpl26	serine carboxypeptidase-like 26	AT2G35780	#29.5.5	BIN C		Regulation of protein activity	Regulation
PGSC0003DMT400066686	2.34639	0.657834	AT3G50440.1	ATMES10,MES10	methyl esterase 10	AT3G50440	#35.1	BIN 35		Not assogned	Other
PGSC0003DMT400066716	2.05954	0.350612	AT3G19000.1		2-oxoglutarate (2OG) and Fe(II)-dependent oxygenase superfamily protein	AT3G19000	#21.2	BIN 21		Redox	Regulation
PGSC0003DMT400066755	-0.605111	-2.28294						BIN 35		Not assogned	Other
PGSC0003DMT400066965	-2.10046	0.550271	AT2G44990.1	ATCCD7,CCD7,MAX3	carotenoid cleavage dioxygenase 7	AT2G44990	#17.1.1	BIN 17	CCD7	Hormone	Regulation
PGSC0003DMT400067229	-0.0389657	-3.36579						BIN 35		Not assogned	Other
PGSC0003DMT400067297	2.16458	3.28846	AT3G21870.1	CYCP2;1	cyclin p2;1	AT3G21870	#31.3	BIN 31		Cell	Other
PGSC0003DMT400067343	2.34954	-0.624315	AT4G23180.1	CRK10,RLK4	cysteine-rich RLK (RECEPTOR-like protein kinase) 10	AT4G23180	#30.2.17	BIN 30	CRK10	Signaling	Regulation
PGSC0003DMT400067354	-1.61232	-2.02533	AT3G50950.1	ZAR1	HOPZ-ACTIVATED RESISTANCE 1	AT3G50950	#20.1.7	BIN 20		Stress	Other
PGSC0003DMT400067431	2.43617	1.48263	AT4G33550.2		Bifunctional inhibitor/lipid-transfer protein/seed storage 2S albumin superfamily protein	AT4G33550	#26.21	BIN B		Other metabolism	Metabolism
PGSC0003DMT400067456	2.9907	1.70296	AT4G17030.1	AT-EXPR,ATEXLB1,ATEXPR1,ATHEXP BETA 3.1,EXLB1,EXPR	expansin-like B1	AT4G17030	#10.7	BIN 10		Cell wall	Metabolism
PGSC0003DMT400067459	-0.643569	-3.39416	AT4G17030.1	AT-EXPR,ATEXLB1,ATEXPR1,ATHEXP BETA 3.1,EXLB1,EXPR	expansin-like B1	AT4G17030	#10.7	BIN 10		Cell wall	Metabolism
PGSC0003DMT400067515	-2.03616	0.648355	AT5G47180.1		Plant VAMP (vesicle-associated membrane protein) family protein	AT5G47180	#31.4	BIN 31		Cell	Other
PGSC0003DMT400067526	-2.12448	-0.312602	AT4G16820.1	PLA-I{beta]2	alpha/beta-Hydrolases superfamily protein	AT4G16820	#11.9.2.1	BIN 11		Lipid metabolism	Metabolism
PGSC0003DMT400067748	-0.119388	-2.59793						BIN 35		Not assogned	Other
PGSC0003DMT400067781	2.62859	2.05833	AT3G52740.1			AT3G52740	#35.2	BIN 35		Not assogned	Other
PGSC0003DMT400067824	-1.23308	2.27499	AT3G18280.1		Bifunctional inhibitor/lipid-transfer protein/seed storage 2S albumin superfamily protein	AT3G18280	#26.21	BIN B		Other metabolism	Metabolism
PGSC0003DMT400067951	2.63751	0.405736	AT1G04920.1	ATSPS3F,SPS3F	sucrose phosphate synthase 3F	AT1G04920	#2.1.1.1	BIN A		Central metabolism	Metabolism
PGSC0003DMT400068058	3.03901	0.612701	AT4G27600.1	NARA5	pfkB-like carbohydrate kinase family protein	AT4G27600	#3.5	BIN A		Central metabolism	Metabolism
PGSC0003DMT400068061	4.14375	1.74031	AT1G32360.1		Zinc finger (CCCH-type) family protein	AT1G32360	#29.5.11.4.2	BIN C		Regulation of protein activity	Regulation
PGSC0003DMT400068096	3.3101	1.82268						BIN 35		Not assogned	Other
PGSC0003DMT400068277	2.4564	2.57359	AT2G36380.1	ATPDR6,PDR6	pleiotropic drug resistance 6	AT2G36380	#34.16	BIN 34		Transport	Metabolism
PGSC0003DMT400068332	2.34466	0.883678	AT3G02150.2	PTF1,TCP13,TFPD	plastid transcription factor 1	AT3G02150	#27.3.29	BIN 27.3	PTF1	Regulation of transcription	Regulation
PGSC0003DMT400068379	2.29239	2.64578	AT4G17030.1	AT-EXPR,ATEXLB1,ATEXPR1,ATHEXP BETA 3.1,EXLB1,EXPR	expansin-like B1	AT4G17030	#10.7	BIN 10		Cell wall	Metabolism
PGSC0003DMT400068388	7.6091	8.60779	AT3G14690.1	CYP72A15	cytochrome P450, family 72, subfamily A, polypeptide 15	AT3G14690	#26.10	BIN B		Other metabolism	Metabolism
PGSC0003DMT400068436	-7.06766	-1.12365						BIN 35		Not assogned	Other
PGSC0003DMT400068518	-0.633221	-2.40777						BIN 35		Not assogned	Other
PGSC0003DMT400068714	1.60385	-2.5485	AT5G42190.1	ASK2,SKP1B	E3 ubiquitin ligase SCF complex subunit SKP1/ASK1 family protein	AT5G42190	#29.5.11.4.3.1	BIN C		Regulation of protein activity	Regulation
PGSC0003DMT400068782	2.01828	0.383375	AT3G47090.1		Leucine-rich repeat protein kinase family protein	AT3G47090	#30.2.12	BIN 30	LRRPK	Signaling	Regulation
PGSC0003DMT400068885	-3.88945	-1.16104						BIN 35		Not assogned	Other
PGSC0003DMT400069147	2.82766	2.9286	AT3G12490.1	ATCYS6,ATCYSB,CYSB	cystatin B	AT3G12490	#29.5.3	BIN C		Regulation of protein activity	Regulation
PGSC0003DMT400069182	-0.596276	-2.41724	AT3G30805.1		Class II aminoacyl-tRNA and biotin synthetases superfamily protein	AT3G30805	#29.1.6	BIN 29.1		Protein synthesis/folding	Other
PGSC0003DMT400069500	2.31545	2.11567	AT1G70370.1	PG2	polygalacturonase 2	AT1G70370	#10.6.3	BIN 10		Cell wall	Metabolism
PGSC0003DMT400069576	0.902089	2.67575	AT2G27660.1		Cysteine/Histidine-rich C1 domain family protein	AT2G27660	#35.1.26	BIN 35		Not assogned	Other
PGSC0003DMT400069577	-1.26685	-3.90193	AT2G39530.1		Uncharacterised protein family (UPF0497)	AT2G39530	#35.1	BIN 35		Not assogned	Other
PGSC0003DMT400069586	2.14602	0.960701	AT1G17860.1		Kunitz family trypsin and protease inhibitor protein	AT1G17860	#20.1.7.6.1	BIN 20		Stress	Other
PGSC0003DMT400069632	-2.64689	-1.14463	AT4G24780.1		Pectin lyase-like superfamily protein	AT4G24780	#10.6.3	BIN 10		Cell wall	Metabolism
PGSC0003DMT400069897	2.95585	0.975346	AT2G39980.1		HXXXD-type acyl-transferase family protein	AT2G39980	#16.8.1	BIN 16	AT	Secondary metabolism (F)	Metabolism
PGSC0003DMT400069919	2.33451	1.05294	AT3G55740.1	ATPROT2,PROT2	proline transporter 2	AT3G55740	#34.3	BIN 34		Transport	Metabolism
PGSC0003DMT400069952	-0.330239	-2.01368						BIN 35		Not assogned	Other
PGSC0003DMT400070102	2.82856	2.40138	AT3G52080.1	chx28	cation/hydrogen exchanger 28	AT3G52080	#34.12	BIN 34		Transport	Metabolism
PGSC0003DMT400070168	2.02104	0.390272						BIN 35		Not assogned	Other
PGSC0003DMT400070196	2.22615	1.18787	AT2G41690.1	AT-HSFB3,HSFB3	heat shock transcription factor B3	AT2G41690	#27.3.23	BIN 27.3	HSFB3	Regulation of transcription	Regulation
PGSC0003DMT400070235	3.69254	1.71209						BIN 35		Not assogned	Other
PGSC0003DMT400070310	3.09431	-0.609661	AT5G23960.2	ATTPS21,TPS21	terpene synthase 21	AT5G23960	#16.1.5	BIN 16		Secondary metabolism	Metabolism
PGSC0003DMT400070311	2.34856	-0.305161	AT5G65550.1		UDP-Glycosyltransferase superfamily protein	AT5G65550	#16.8.1.12	BIN 16	UGT	Secondary metabolism (F)	Metabolism
PGSC0003DMT400070439	-1.05689	-2.06331	AT2G27030.3	ACAM-2,CAM5	calmodulin 5	AT2G27030	#30.3	BIN 30	CAM5	Signaling	Regulation
PGSC0003DMT400070444	-6.25715	-4.13327	AT5G24530.1	DMR6	2-oxoglutarate (2OG) and Fe(II)-dependent oxygenase superfamily protein	AT5G24530	#16.8.3	BIN 16	F3H	Secondary metabolism (F)	Metabolism
PGSC0003DMT400070451	-0.999237	-2.22116	AT1G21240.1	WAK3	wall associated kinase 3	AT1G21240	#30.2.25	BIN 30	WAK3	Signaling	Regulation
PGSC0003DMT400070465	-2.13534	-1.67869	AT1G55290.1		2-oxoglutarate (2OG) and Fe(II)-dependent oxygenase superfamily protein	AT1G55290	#16.8.1	BIN 16	F6'H2	Secondary metabolism (F)	Metabolism
PGSC0003DMT400070503	2.77944	0.663374	AT3G14470.1		NB-ARC domain-containing disease resistance protein	AT3G14470	#20.1.7	BIN 20		Stress	Other
PGSC0003DMT400070519	5.70229	4.84746	AT3G14460.1		LRR and NB-ARC domains-containing disease resistance protein	AT3G14460	#20.1.7	BIN 20		Stress	Other
PGSC0003DMT400070622	2.85734	0.49941	AT1G14220.1		Ribonuclease T2 family protein	AT1G14220	#27.1.19	BIN 27.1		RNA processing/transcription/RNA binding	Other
PGSC0003DMT400070730	-2.48584	-5.60984						BIN 35		Not assogned	Other
PGSC0003DMT400070738	-5.48849	-1.07927	AT2G44980.2		SNF2 domain-containing protein / helicase domain-containing protein	AT2G44980	#27.3.44	BIN 27.3	AT2G44980	Regulation of transcription	Regulation
PGSC0003DMT400070785	-2.44647	-0.20695	AT3G21060.1		Transducin/WD40 repeat-like superfamily protein	AT3G21060	#33.99	BIN 33		Development	Other
PGSC0003DMT400070825	-2.17859	-0.867093	AT1G21150.1		Mitochondrial transcription termination factor family protein	AT1G21150	#27.3.99	BIN 27.3	AT1G21150	Regulation of transcription	Regulation
PGSC0003DMT400070881	-0.630201	-3.23422	AT5G65210.1	TGA1	bZIP transcription factor family protein	AT5G65210	#20.1	BIN 20		Stress	Other
PGSC0003DMT400070911	1.42544	2.01468	AT1G63840.1		RING/U-box superfamily protein	AT1G63840	#29.5.11.4.2	BIN C		Regulation of protein activity	Regulation
PGSC0003DMT400071182	-3.02052	-1.75922	AT2G39780.2	RNS2	ribonuclease 2	AT2G39780	#27.1.19	BIN 27.1		RNA processing/transcription/RNA binding	Other
PGSC0003DMT400071272	-6.57042	-1.4697						BIN 35		Not assogned	Other
PGSC0003DMT400071337	-2.06993	0.0500565	AT5G02500.1	AT-HSC70-1,HSC70,HSC70-1,HSP70-1	heat shock cognate protein 70-1	AT5G02500	#20.2.1	BIN 20		Stress	Other
PGSC0003DMT400071340	1.61316	2.24601	AT5G59790.1		Domain of unknown function (DUF966)	AT5G59790	#35.2	BIN 35		Not assogned	Other
PGSC0003DMT400071398	0.758223	2.29112	AT4G24220.1	AWI31,VEP1	NAD(P)-binding Rossmann-fold superfamily protein	AT4G24220	#33.99	BIN 33		Development	Other
PGSC0003DMT400071399	-2.50937	0.294518	AT1G18590.1	ATSOT17,ATST5C,SOT17	sulfotransferase 17	AT1G18590	#16.5.1.1.1.9	BIN 16		Secondary metabolism	Metabolism
PGSC0003DMT400071410	2.7276	-0.44486						BIN 35		Not assogned	Other
PGSC0003DMT400071481	2.28936	1.24889	AT1G07650.2		Leucine-rich repeat transmembrane protein kinase	AT1G07650	#30.2.8.2	BIN 30	LRRPK	Signaling	Regulation
PGSC0003DMT400071690	-2.53944	-1.12929	AT5G60360.1	AALP,ALP,SAG2	aleurain-like protease	AT5G60360	#29.5.3	BIN C		Regulation of protein activity	Regulation
PGSC0003DMT400071781	3.2298	1.92788	AT2G36430.1		Plant protein of unknown function (DUF247)	AT2G36430	#35.2	BIN 35		Not assogned	Other
PGSC0003DMT400071789	-3.84	-2.08024						BIN 35		Not assogned	Other
PGSC0003DMT400071790	2.84219	1.58394						BIN 35		Not assogned	Other
PGSC0003DMT400071861	2.07362	0.64395	AT5G51780.1		basic helix-loop-helix (bHLH) DNA-binding superfamily protein	AT5G51780	#27.3.6	BIN 27.3	bHLH	Regulation of transcription	Regulation
PGSC0003DMT400072125	2.81214	0.627239	AT5G28910.2			AT5G28910	#35.2	BIN 35		Not assogned	Other
PGSC0003DMT400072135	2.00434	0.474607						BIN 35		Not assogned	Other
PGSC0003DMT400072173	-6.246	-0.848794						BIN 35		Not assogned	Other
PGSC0003DMT400072343	-0.78022	-2.08082	AT2G35980.1	ATNHL10,NHL10,YLS9	Late embryogenesis abundant (LEA) hydroxyproline-rich glycoprotein family	AT2G35980	#33.99	BIN 33		Development	Other
PGSC0003DMT400072432	3.05957	-1.64941	AT2G36830.1	GAMMA-TIP,GAMMA-TIP1,TIP1;1	gamma tonoplast intrinsic protein	AT2G36830	#34.19.2	BIN 34		Transport	Metabolism
PGSC0003DMT400072532	2.52252	-2.27245	AT5G06060.1		NAD(P)-binding Rossmann-fold superfamily protein	AT5G06060	#26.8	BIN B		Other metabolism	Metabolism
PGSC0003DMT400072535	2.44488	-3.83204	AT1G07440.1		NAD(P)-binding Rossmann-fold superfamily protein	AT1G07440	#26.8	BIN B		Other metabolism	Metabolism
PGSC0003DMT400072606	-3.36221	-0.438127	AT3G52600.1	AtcwINV2,CWINV2	cell wall invertase 2	AT3G52600	#2.2.1.3.2	BIN A		Central metabolism	Metabolism
PGSC0003DMT400072716	-1.10534	-3.26148						BIN 35		Not assogned	Other
PGSC0003DMT400072737	-3.08715	-2.96334	AT1G69060.1		Chaperone DnaJ-domain superfamily protein	AT1G69060	#35.2	BIN 35		Not assogned	Other
PGSC0003DMT400073011	-2.15545	-2.11241						BIN 35		Not assogned	Other
PGSC0003DMT400073015	-5.75045	0.340578						BIN 35		Not assogned	Other
PGSC0003DMT400073020	3.51956	4.16213	AT1G29670.1		GDSL-like Lipase/Acylhydrolase superfamily protein	AT1G29670	#26.28	BIN B		Other metabolism	Metabolism
PGSC0003DMT400073082	-1.6946	-2.04461	AT5G45760.1		Transducin/WD40 repeat-like superfamily protein	AT5G45760	#30.5	BIN 30	WD40	Signaling	Regulation
PGSC0003DMT400073092	-0.00861008	-2.22857	AT4G18710.1	ATSK21,BIN2,DWF12,SK21,UCU1	Protein kinase superfamily protein	AT4G18710	#17.3.2.1	BIN 17	BI2	Hormone	Regulation
PGSC0003DMT400073287	-0.737701	-2.46877						BIN 35		Not assogned	Other
PGSC0003DMT400073404	4.041	4.31498						BIN 35		Not assogned	Other
PGSC0003DMT400073441	0.27887	-2.08374	AT1G15290.1		Tetratricopeptide repeat (TPR)-like superfamily protein	AT1G15290	#35.1	BIN 35		Not assogned	Other
PGSC0003DMT400073506	-2.5734	-3.16598	AT3G21630.1	CERK1,LYSM RLK1	chitin elicitor receptor kinase 1	AT3G21630	#30.2.21	BIN 30	CERK1	Signaling	Regulation
PGSC0003DMT400073513	-4.56133	-5.75956	AT3G21630.1	CERK1,LYSM RLK1	chitin elicitor receptor kinase 1	AT3G21630	#30.2.21	BIN 30	CERK1	Signaling	Regulation
PGSC0003DMT400073599	3.83661	1.78286	AT1G45616.1	AtRLP6,RLP6	receptor like protein 6	AT1G45616	#20.1	BIN 20		Stress	Other
PGSC0003DMT400073689	3.12446	2.29729	AT1G52560.1		HSP20-like chaperones superfamily protein	AT1G52560	#20.2.1	BIN 20		Stress	Other
PGSC0003DMT400073718	-6.44337	-1.70479	AT1G52790.1		2-oxoglutarate (2OG) and Fe(II)-dependent oxygenase superfamily protein	AT1G52790	#26.14	BIN B		Other metabolism	Metabolism
PGSC0003DMT400073749	-2.59614	-0.646449	AT3G12120.1	FAD2	fatty acid desaturase 2	AT3G12120	#11.2.4	BIN 11		Lipid metabolism	Metabolism
PGSC0003DMT400073756	-2.95606	-1.07326						BIN 35		Not assogned	Other
PGSC0003DMT400073876	-1.40784	-2.39072	AT2G01050.1		zinc ion binding;nucleic acid binding	AT2G01050	#35.2	BIN 35		Not assogned	Other
PGSC0003DMT400074098	-2.24049	1.27917	AT1G18210.1		Calcium-binding EF-hand family protein	AT1G18210	#30.3	BIN 30	CBP	Signaling	Regulation
PGSC0003DMT400074400	3.43616	-2.02488	AT1G79640.1		Protein kinase superfamily protein	AT1G79640	#29.4	BIN C		Regulation of protein activity	Regulation
PGSC0003DMT400074603	0.0226645	-2.20252	AT2G39780.2	RNS2	ribonuclease 2	AT2G39780	#27.1.19	BIN 27.1		RNA processing/transcription/RNA binding	Other
PGSC0003DMT400074657	2.8718	-0.0248094	AT3G13610.1		2-oxoglutarate (2OG) and Fe(II)-dependent oxygenase superfamily protein	AT3G13610	#28.99	BIN 28		Chromatin structure/DNA synthesis and repair	Other
PGSC0003DMT400074714	-0.580421	-2.71313	AT2G46910.1		Plastid-lipid associated protein PAP / fibrillin family protein	AT2G46910	#31.1	BIN 31		Cell	Other
PGSC0003DMT400074744	3.09613	0.792775	AT1G15550.1	ATGA3OX1,GA3OX1,GA4	gibberellin 3-oxidase 1	AT1G15550	#17.6.1.12	BIN 17	GA3OX1	Hormone	Regulation
PGSC0003DMT400074804	-0.449356	-7.8391	AT4G28940.1		Phosphorylase superfamily protein	AT4G28940	#35.1	BIN 35		Not assogned	Other
PGSC0003DMT400074821	3.11646	-2.14031						BIN 35		Not assogned	Other
PGSC0003DMT400075040	3.70235	0.627514	AT5G18700.1	EMB3013,RUK	Protein kinase family protein with ARM repeat domain	AT5G18700	#29.4	BIN C		Regulation of protein activity	Regulation
PGSC0003DMT400075210	1.62194	2.03956	AT3G26040.1		HXXXD-type acyl-transferase family protein	AT3G26040	#35.1	BIN 35		Not assogned	Other
PGSC0003DMT400075214	2.17319	3.47286	AT3G45770.1		Polyketide synthase, enoylreductase family protein	AT3G45770	#35.1	BIN 35		Not assogned	Other
PGSC0003DMT400075227	2.46605	2.06267	AT3G45770.1		Polyketide synthase, enoylreductase family protein	AT3G45770	#35.1	BIN 35		Not assogned	Other
PGSC0003DMT400075234	1.38461	2.47522	AT3G26040.1		HXXXD-type acyl-transferase family protein	AT3G26040	#35.1	BIN 35		Not assogned	Other
PGSC0003DMT400075236	1.19825	2.2539	AT3G26040.1		HXXXD-type acyl-transferase family protein	AT3G26040	#35.1	BIN 35		Not assogned	Other
PGSC0003DMT400075475	1.7943	2.24301	AT3G45770.1		Polyketide synthase, enoylreductase family protein	AT3G45770	#35.1	BIN 35		Not assogned	Other
PGSC0003DMT400075476	2.91726	3.1249	AT3G45770.1		Polyketide synthase, enoylreductase family protein	AT3G45770	#35.1	BIN 35		Not assogned	Other
PGSC0003DMT400075660	0.173792	-2.55646						BIN 35		Not assogned	Other
PGSC0003DMT400075778	1.03694	2.5172	AT5G37490.1		ARM repeat superfamily protein	AT5G37490	#17.6.2	BIN 17	ARM	Hormone	Regulation
PGSC0003DMT400075824	2.24647	2.01002	AT5G09520.1		hydroxyproline-rich glycoprotein family protein	AT5G09520	#35.1.41	BIN 35		Not assogned	Other
PGSC0003DMT400075839	3.7735	3.93123	AT2G02100.1	LCR69,PDF2.2	low-molecular-weight cysteine-rich 69	AT2G02100	#20.1	BIN 20		Stress	Other
PGSC0003DMT400075849	-3.75303	-1.5047	AT2G15490.1	UGT73B4	UDP-glycosyltransferase 73B4	AT2G15490	#26.2	BIN B		Other metabolism	Metabolism
PGSC0003DMT400075854	1.85147	2.48638	AT2G30140.1		UDP-Glycosyltransferase superfamily protein	AT2G30140	#26.2	BIN B		Other metabolism	Metabolism
PGSC0003DMT400075855	2.46345	3.47186	AT3G16520.1	UGT88A1	UDP-glucosyl transferase 88A1	AT3G16520	#26.2	BIN B		Other metabolism	Metabolism
PGSC0003DMT400075880	3.68861	1.78993	AT2G01850.1	ATXTH27,EXGT-A3,XTH27	endoxyloglucan transferase A3	AT2G01850	#10.7	BIN 10		Cell wall	Metabolism
PGSC0003DMT400075886	-1.85936	-3.34691	AT3G46530.1	RPP13	NB-ARC domain-containing disease resistance protein	AT3G46530	#20.1	BIN 20		Stress	Other
PGSC0003DMT400075906	-0.290719	-2.11802	AT4G16110.1	ARR2,RR2	response regulator 2	AT4G16110	#27.3.5	BIN 27.3	RR2	Regulation of transcription	Regulation
PGSC0003DMT400076023	3.30776	1.31016	AT3G26300.1	CYP71B34	cytochrome P450, family 71, subfamily B, polypeptide 34	AT3G26300	#26.10	BIN B		Other metabolism	Metabolism
PGSC0003DMT400076049	0.588121	-2.13351	AT1G45616.1	AtRLP6,RLP6	receptor like protein 6	AT1G45616	#20.1	BIN 20		Stress	Other
PGSC0003DMT400076165	-1.51552	-2.93874						BIN 35		Not assogned	Other
PGSC0003DMT400076178	2.40306	3.29179	AT5G13930.1	ATCHS,CHS,TT4	Chalcone and stilbene synthase family protein	AT5G13930	#16.8.2.1	BIN 16	CHS	Secondary metabolism (F)	Metabolism
PGSC0003DMT400076179	2.82873	2.63441	AT5G13930.1	ATCHS,CHS,TT4	Chalcone and stilbene synthase family protein	AT5G13930	#16.8.2.1	BIN 16	CHS	Secondary metabolism (F)	Metabolism
PGSC0003DMT400076348	0.52509	-2.71672						BIN 35		Not assogned	Other
PGSC0003DMT400076390	2.53575	0.594041						BIN 35		Not assogned	Other
PGSC0003DMT400076481	2.40728	0.677396	AT5G64530.1	ANAC104,XND1	xylem NAC domain 1	AT5G64530	#33.99	BIN 33		Development	Other
PGSC0003DMT400076522	-10.1223	-8.67661	AT1G25275.1			AT1G25275	#35.2	BIN 35		Not assogned	Other
PGSC0003DMT400076639	-5.19331	-0.303721	AT3G06240.1		F-box family protein	AT3G06240	#29.5.11.4.3.2	BIN C		Regulation of protein activity	Regulation
PGSC0003DMT400076858	2.06566	0.333558	AT3G26300.1	CYP71B34	cytochrome P450, family 71, subfamily B, polypeptide 34	AT3G26300	#26.10	BIN B		Other metabolism	Metabolism
PGSC0003DMT400077006	1.44951	-2.87297						BIN 35		Not assogned	Other
PGSC0003DMT400077068	-0.148761	7.894	AT2G44480.1	BGLU17	beta glucosidase 17	AT2G44480	#26.3	BIN B		Other metabolism	Metabolism
PGSC0003DMT400077696	2.26625	-0.559169						BIN 35		Not assogned	Other
PGSC0003DMT400077702	-2.34297	-0.275702	AT5G25390.2	SHN2	Integrase-type DNA-binding superfamily protein	AT5G25390	#27.3.3	BIN 27.3	SHN2	Regulation of transcription	Regulation
PGSC0003DMT400077766	2.11487	-0.363253	AT1G68040.1		S-adenosyl-L-methionine-dependent methyltransferases superfamily protein	AT1G68040	#17.8.1	BIN 17	SAMMT	Hormone	Regulation
PGSC0003DMT400077778	2.55514	1.11723	AT1G70880.1		Polyketide cyclase/dehydrase and lipid transport superfamily protein	AT1G70880	#20.2.99	BIN 20		Stress	Other
PGSC0003DMT400077788	2.38592	1.04658	AT1G68760.1	ATNUDT1,ATNUDX1,NUDX1	nudix hydrolase 1	AT1G68760	#23.3.3	BIN B		Other metabolism	Metabolism
PGSC0003DMT400077929	3.50137	1.05295	AT5G59790.1		Domain of unknown function (DUF966)	AT5G59790	#35.2	BIN 35		Not assogned	Other
PGSC0003DMT400077991	-2.19031	-1.906	AT2G29410.1	ATMTPB1,MTPB1	metal tolerance protein B1	AT2G29410	#34.12	BIN 34		Transport	Metabolism
PGSC0003DMT400078121	3.9214	1.90087	AT5G05340.1		Peroxidase superfamily protein	AT5G05340	#26.12	BIN B		Other metabolism	Metabolism
PGSC0003DMT400078158	-4.35529	-1.3171	AT2G28780.1			AT2G28780	#35.2	BIN 35		Not assogned	Other
PGSC0003DMT400078202	-0.16687	-2.49782	AT1G07400.1		HSP20-like chaperones superfamily protein	AT1G07400	#20.2.1	BIN 20		Stress	Other
PGSC0003DMT400078292	2.71368	3.51557	AT5G58320.2		Kinase interacting (KIP1-like) family protein	AT5G58320	#29.4	BIN C		Regulation of protein activity	Regulation
PGSC0003DMT400078350	2.46815	0.277778	AT2G01340.1	At17.1		AT2G01340	#35.2	BIN 35		Not assogned	Other
PGSC0003DMT400078352	3.52618	-0.162506						BIN 35		Not assogned	Other
PGSC0003DMT400078440	3.27292	-1.50983	AT1G25390.1		Protein kinase superfamily protein	AT1G25390	#30.2.20	BIN 30	PK	Signaling	Regulation
PGSC0003DMT400078463	2.65174	1.33501	AT1G71000.1		Chaperone DnaJ-domain superfamily protein	AT1G71000	#20.2.1	BIN 20		Stress	Other
PGSC0003DMT400078477	2.69055	4.62508	AT1G22640.1	ATMYB3,MYB3	myb domain protein 3	AT1G22640	#27.3.25	BIN 27.3	MYB3	Regulation of transcription	Regulation
PGSC0003DMT400078624	-1.62692	-2.18092	AT5G38050.1		RNA polymerase II transcription elongation factor	AT5G38050	#35.2	BIN 35		Not assogned	Other
PGSC0003DMT400078755	-1.10519	-2.78874	AT1G66670.1	CLPP3,NCLPP3	CLP protease proteolytic subunit 3	AT1G66670	#29.5.5	BIN C		Regulation of protein activity	Regulation
PGSC0003DMT400079080	-2.35766	-2.23395	AT1G43800.1		Plant stearoyl-acyl-carrier-protein desaturase family protein	AT1G43800	#11.1.15	BIN 11		Lipid metabolism	Metabolism
PGSC0003DMT400079138	4.54371	1.06537						BIN 35		Not assogned	Other
PGSC0003DMT400079206	0.111191	2.59807	AT4G08950.1	EXO	Phosphate-responsive 1 family protein	AT4G08950	#30.1	BIN 30	EXO	Signaling	Regulation
PGSC0003DMT400079207	0.955338	3.97046	AT4G08950.1	EXO	Phosphate-responsive 1 family protein	AT4G08950	#30.1	BIN 30	EXO	Signaling	Regulation
PGSC0003DMT400079208	0.412142	3.25699	AT4G08950.1	EXO	Phosphate-responsive 1 family protein	AT4G08950	#30.1	BIN 30	EXO	Signaling	Regulation
PGSC0003DMT400079209	0.402014	2.11092	AT4G08950.1	EXO	Phosphate-responsive 1 family protein	AT4G08950	#30.1	BIN 30	EXO	Signaling	Regulation
PGSC0003DMT400079357	2.01185	-0.267932	AT5G20250.4	DIN10	Raffinose synthase family protein	AT5G20250	#3.1.2.2	BIN A		Central metabolism	Metabolism
PGSC0003DMT400079442	1.06072	2.20393	AT1G80133.1			AT1G80133	#35.1	BIN 35		Not assogned	Other
PGSC0003DMT400079482	2.05836	0.279997	AT2G16385.1			AT2G16385	#35.2	BIN 35		Not assogned	Other
PGSC0003DMT400079592	0.577053	-2.91795	AT5G40270.1		HD domain-containing metal-dependent phosphohydrolase family protein	AT5G40270	#35.1	BIN 35		Not assogned	Other
PGSC0003DMT400080172	3.34476	-1.14813	AT5G64830.1		programmed cell death 2 C-terminal domain-containing protein	AT5G64830	#31.5.1	BIN 31		Cell	Other
PGSC0003DMT400080294	3.32055	0.831144	AT5G17340.1		Putative membrane lipoprotein	AT5G17340	#35.1	BIN 35		Not assogned	Other
PGSC0003DMT400080311	2.60897	2.14513						BIN 35		Not assogned	Other
PGSC0003DMT400080332	2.48363	0.238321	AT3G52320.1		F-box and associated interaction domains-containing protein	AT3G52320	#29.5.11.4.3.2	BIN C		Regulation of protein activity	Regulation
PGSC0003DMT400080334	1.6755	-2.2883						BIN 35		Not assogned	Other
PGSC0003DMT400080335	3.36851	0.974947						BIN 35		Not assogned	Other
PGSC0003DMT400080336	3.34309	1.29702						BIN 35		Not assogned	Other
PGSC0003DMT400080337	5.24306	2.47717						BIN 35		Not assogned	Other
PGSC0003DMT400080513	-2.30921	-0.365921	AT1G25450.1	CER60,KCS5	3-ketoacyl-CoA synthase 5	AT1G25450	#16.7	BIN 16		Secondary metabolism	Metabolism
PGSC0003DMT400080764	2.12227	0.0295167	AT1G08230.2	ATGAT1,GAT1	Transmembrane amino acid transporter family protein	AT1G08230	#34.3	BIN 34		Transport	Metabolism
PGSC0003DMT400080852	0.872351	-2.908						BIN 35		Not assogned	Other
PGSC0003DMT400080944	0.668768	3.35136	AT2G05540.1		Glycine-rich protein family	AT2G05540	#35.1.40	BIN 35		Not assogned	Other
PGSC0003DMT400081211	2.08112	0.331027	AT5G50790.1		Nodulin MtN3 family protein	AT5G50790	#33.99	BIN 33		Development	Other
PGSC0003DMT400081212	4.09515	1.01375	AT5G50790.1		Nodulin MtN3 family protein	AT5G50790	#33.99	BIN 33		Development	Other
PGSC0003DMT400081243	-0.854179	-3.08728	AT4G18550.1		alpha/beta-Hydrolases superfamily protein	AT4G18550	#11.9.2.1	BIN 11		Lipid metabolism	Metabolism
PGSC0003DMT400081279	6.08688	1.85008	AT1G11310.1	ATMLO2,MLO2,PMR2	Seven transmembrane MLO family protein	AT1G11310	#20.1.3.1	BIN 20		Stress	Other
PGSC0003DMT400081297	1.06508	2.05081	AT5G10390.1		Histone superfamily protein	AT5G10390	#28.1.3	BIN 28		Chromatin structure/DNA synthesis and repair	Other
PGSC0003DMT400081478	-10.8754	-6.03241	AT1G51200.1		A20/AN1-like zinc finger family protein	AT1G51200	#27.3.99	BIN 27.3	AT1G51200	Regulation of transcription	Regulation
PGSC0003DMT400081735	4.2044	2.21275	AT5G18890.1		Inosine-uridine preferring nucleoside hydrolase family protein	AT5G18890	#23.2	BIN B		Other metabolism	Metabolism
PGSC0003DMT400082065	2.22139	0.507917	AT3G22740.1	HMT3	homocysteine S-methyltransferase 3	AT3G22740	#13.1.3.4.12	BIN 13		Amino acid metabolism	Metabolism
PGSC0003DMT400082074	3.43241	2.57757	AT3G22640.1	PAP85	cupin family protein	AT3G22640	#33.1	BIN 33		Development	Other
PGSC0003DMT400082118	-2.6049	-2.67363	AT3G22680.1	RDM1	RNA-DIRECTED DNA METHYLATION 1	AT3G22680	#35.2	BIN 35		Not assogned	Other
PGSC0003DMT400082127	3.11694	-4.36487						BIN 35		Not assogned	Other
PGSC0003DMT400082382	2.19221	0.653103	AT2G26980.4	CIPK3,SnRK3.17	CBL-interacting protein kinase 3	AT2G26980	#29.4	BIN C		Regulation of protein activity	Regulation
PGSC0003DMT400082412	-3.16931	-0.596889						BIN 35		Not assogned	Other
PGSC0003DMT400082813	-2.56119	-1.93972	AT4G28380.1		Leucine-rich repeat (LRR) family protein	AT4G28380	#10.5.3	BIN 10		Cell wall	Metabolism
PGSC0003DMT400083039	-2.45718	-3.2677	AT1G18910.1		zinc ion binding;zinc ion binding	AT1G18910	#29.5.11.4.2	BIN C		Regulation of protein activity	Regulation
PGSC0003DMT400083239	-4.52516	-4.40145	AT3G62870.1		Ribosomal protein L7Ae/L30e/S12e/Gadd45 family protein	AT3G62870	#29.2.1.2.2.57	BIN 29.2		Protein synthesis/folding	Other
PGSC0003DMT400083490	-2.65323	-3.83226						BIN 35		Not assogned	Other
PGSC0003DMT400083739	-2.13214	-0.658669	AT2G22540.1	AGL22,SVP	K-box region and MADS-box transcription factor family protein	AT2G22540	#33.99	BIN 33		Development	Other
PGSC0003DMT400083798	-2.96282	-2.81526						BIN 35		Not assogned	Other
PGSC0003DMT400083857	2.03541	-0.221479	AT3G05660.1	AtRLP33,RLP33	receptor like protein 33	AT3G05660	#20.1.4	BIN 20		Stress	Other
PGSC0003DMT400083860	2.81471	0.573857						BIN 35		Not assogned	Other
PGSC0003DMT400084224	2.05627	-0.694107	AT5G24090.1	ATCHIA,CHIA	chitinase A	AT5G24090	#20.1.7	BIN 20		Stress	Other
PGSC0003DMT400084225	-1.29304	2.47759	AT4G01130.1		GDSL-like Lipase/Acylhydrolase superfamily protein	AT4G01130	#26.5	BIN B		Other metabolism	Metabolism
PGSC0003DMT400084256	-0.894379	-2.2234	AT1G43760.1		DNAse I-like superfamily protein	AT1G43760	#35.2	BIN 35		Not assogned	Other
PGSC0003DMT400084824	-2.97429	-3.25794						BIN 35		Not assogned	Other
PGSC0003DMT400085139	2.2573	0.112624	AT1G28230.1	ATPUP1,PUP1	purine permease 1	AT1G28230	#34.10	BIN 34		Transport	Metabolism
PGSC0003DMT400085575	-6.90393	-2.02478	AT5G59950.5		RNA-binding (RRM/RBD/RNP motifs) family protein	AT5G59950	#27.4	BIN 27.4		RNA processing/transcription/RNA binding	Other
PGSC0003DMT400086139	2.98379	1.52276	AT1G15550.1	ATGA3OX1,GA3OX1,GA4	gibberellin 3-oxidase 1	AT1G15550	#17.6.1.12	BIN 17	GA3OX1	Hormone	Regulation
PGSC0003DMT400086945	-0.451331	-2.53396						BIN 35		Not assogned	Other
PGSC0003DMT400087226	2.15503	0.431197	AT5G51750.1	ATSBT1.3,SBT1.3	subtilase 1.3	AT5G51750	#29.5.1	BIN C		Regulation of protein activity	Regulation
PGSC0003DMT400087731	1.03464	-3.85645						BIN 35		Not assogned	Other
PGSC0003DMT400088130	5.28883	3.01481						BIN 35		Not assogned	Other
PGSC0003DMT400088289	3.76695	-2.45789	AT3G13920.1	EIF4A1,RH4,TIF4A1	eukaryotic translation initiation factor 4A1	AT3G13920	#29.2.3	BIN 29.2		Protein synthesis/folding	Other
PGSC0003DMT400088413	5.24356	3.78241	AT1G10190.1		Protein of Unknown Function (DUF239)	AT1G10190	#35.2	BIN 35		Not assogned	Other
PGSC0003DMT400088706	4.25683	-1.34708						BIN 35		Not assogned	Other
PGSC0003DMT400088711	2.05326	2.53604	AT3G28410.1		F-box/RNI-like superfamily protein	AT3G28410	#29.5.11.4.3.2	BIN C		Regulation of protein activity	Regulation
PGSC0003DMT400088865	4.73396	5.43462						BIN 35		Not assogned	Other
PGSC0003DMT400089018	-2.00689	-0.0642481	AT5G66320.1	GATA5	GATA transcription factor 5	AT5G66320	#27.3.9	BIN 27.3	GATA5	Regulation of transcription	Regulation
PGSC0003DMT400089080	5.2089	-3.48419	AT4G39140.1		RING/U-box superfamily protein	AT4G39140	#29.5.11.4.2	BIN C		Regulation of protein activity	Regulation
PGSC0003DMT400089256	0.0559429	-5.73906						BIN 35		Not assogned	Other
PGSC0003DMT400089399	3.69882	4.32534	AT3G22560.1		Acyl-CoA N-acyltransferases (NAT) superfamily protein	AT3G22560	#26.24	BIN B		Other metabolism	Metabolism
PGSC0003DMT400089400	-4.35825	-5.81933	AT5G03390.1		Protein of unknown function (DUF295)	AT5G03390	#35.2	BIN 35		Not assogned	Other
PGSC0003DMT400089611	-5.7927	0.530834						BIN 35		Not assogned	Other
PGSC0003DMT400089643	-3.76761	-0.47392	AT4G12520.1		Bifunctional inhibitor/lipid-transfer protein/seed storage 2S albumin superfamily protein	AT4G12520	#26.21	BIN B		Other metabolism	Metabolism
PGSC0003DMT400089754	2.20134	2.65304	AT3G57870.1	AHUS5,ATSCE1,EMB1637,SCE1,SCE1A	sumo conjugation enzyme 1	AT3G57870	#29.5.11.3	BIN C		Regulation of protein activity	Regulation
PGSC0003DMT400090114	0.102092	-5.32854	AT3G26300.1	CYP71B34	cytochrome P450, family 71, subfamily B, polypeptide 34	AT3G26300	#26.10	BIN B		Other metabolism	Metabolism
PGSC0003DMT400090523	-5.81197	-5.68794	AT5G23960.1	ATTPS21,TPS21	terpene synthase 21	AT5G23960	#16.1.5	BIN 16		Secondary metabolism	Metabolism
PGSC0003DMT400090747	-0.733282	5.23567	AT4G16110.1	ARR2,RR2	response regulator 2	AT4G16110	#27.3.5	BIN 27.3	RR2	Regulation of transcription	Regulation
PGSC0003DMT400090874	3.48904	1.19794						BIN 35		Not assogned	Other
PGSC0003DMT400091106	4.55689	-0.0249219						BIN 35		Not assogned	Other
PGSC0003DMT400091449	-2.53506	-2.87028						BIN 35		Not assogned	Other
PGSC0003DMT400091937	-1.92933	-2.24138	AT4G36810.1	GGPS1	geranylgeranyl pyrophosphate synthase 1	AT4G36810	#16.1.1.10	BIN 16		Secondary metabolism	Metabolism
PGSC0003DMT400092094	0.266259	-4.41726						BIN 35		Not assogned	Other
PGSC0003DMT400092345	3.60954	1.61593						BIN 35		Not assogned	Other
PGSC0003DMT400092537	-6.77797	-1.82495						BIN 35		Not assogned	Other
PGSC0003DMT400092721	-4.43427	1.66689	AT3G03210.1			AT3G03210	#35.2	BIN 35		Not assogned	Other
PGSC0003DMT400092890	-2.19919	0.838247						BIN 35		Not assogned	Other
PGSC0003DMT400092927	-2.43516	-1.08866	AT1G29930.1	AB140,CAB1,CAB140,LHCB1.3	chlorophyll A/B binding protein 1	AT1G29930	#1.1.1.1	BIN 1		Photosynthesis	Metabolism
PGSC0003DMT400093394	2.29396	2.72966	AT5G11900.1		Translation initiation factor SUI1 family protein	AT5G11900	#29.2.3	BIN 29.2		Protein synthesis/folding	Other
PGSC0003DMT400093941	3.14077	1.83864	AT5G36110.1	CYP716A1	cytochrome P450, family 716, subfamily A, polypeptide 1	AT5G36110	#26.10	BIN B		Other metabolism	Metabolism
PGSC0003DMT400093953	-0.396753	-2.20244	AT1G40390.1		DNAse I-like superfamily protein	AT1G40390	#35.2	BIN 35		Not assogned	Other
PGSC0003DMT400094283	3.30566	2.16346						BIN 35		Not assogned	Other
PGSC0003DMT400094452	-4.67244	1.25881	AT2G15325.1		Bifunctional inhibitor/lipid-transfer protein/seed storage 2S albumin superfamily protein	AT2G15325	#26.21	BIN B		Other metabolism	Metabolism
PGSC0003DMT400094578	-3.20186	-0.377514	AT4G34131.1	UGT73B3	UDP-glucosyl transferase 73B3	AT4G34131	#26.2	BIN B		Other metabolism	Metabolism
PGSC0003DMT400095128	-5.86294	-5.73906	AT1G60500.1	DRP4C	Dynamin related protein 4C	AT1G60500	#26.17	BIN B		Other metabolism	Metabolism
PGSC0003DMT400095311	2.20063	-1.07243	AT3G46580.1	ATMBD5,MBD05,MBD5	methyl-CPG-binding domain protein 5	AT3G46580	#27.3.59	BIN 27.3	MBD5	Regulation of transcription	Regulation
PGSC0003DMT400095550	2.86743	1.64486	AT1G03220.1		Eukaryotic aspartyl protease family protein	AT1G03220	#29.5.4	BIN C		Regulation of protein activity	Regulation
PGSC0003DMT400095956	-5.52375	-1.756	AT2G26170.1	CYP711A1,MAX1	cytochrome P450, family 711, subfamily A, polypeptide 1	AT2G26170	#17.2.2	BIN 17	MAX1	Hormone	Regulation
PGSC0003DMT400097175	-6.55284	-0.579002	AT3G50740.1	UGT72E1	UDP-glucosyl transferase 72E1	AT3G50740	#16.2.1	BIN 16	UGT72E1	Secondary metabolism (F)	Metabolism
PGSC0003DMT400097270	4.59628	5.13396	AT2G30950.1	FTSH2,VAR2	FtsH extracellular protease family	AT2G30950	#29.5.7	BIN C		Regulation of protein activity	Regulation
PGSC0003DMT400097531	-3.53135	1.2446						BIN 35		Not assogned	Other

## Sheet: Supp. Table S4 
Table S4. List of 167 genes categoried to hormones, signalling, trancriptional regulation, and flavonoid metabolism
Name of potato	Log2[Hongyoung/Atlantic]	Log2[Jayoung/Atlantic]	TAIR_Annotation		ManMap_information
			TAIR10_name	TAIR10_defline	Name	BIN	Bin Code	Symbol	Function	Category
PGSC0003DMT400000307	-2.14876	3.67556	AT5G49690.1	UDP-Glycosyltransferase superfamily protein	AT5G49690	#16.8.1.12	BIN 16	UGT	Secondary metabolism (F)	Metabolism
PGSC0003DMT400000473	0.469412	-2.6757	AT1G02080.1	transcription regulators	AT1G02080	#27.3.67	BIN 27.3	AT1G02080	Regulation of transcription	Regulation
PGSC0003DMT400000578	-0.402319	-2.39398	AT1G02080.1	transcription regulators	AT1G02080	#27.3.67	BIN 27.3	AT1G02080	Regulation of transcription	Regulation
PGSC0003DMT400000838	1.55158	2.79529	AT5G19650.1	ovate family protein 8	AT5G19650	#27.3.89	BIN 27.3	OFP8	Regulation of transcription	Regulation
PGSC0003DMT400001124	2.07648	2.02848	AT5G07990.1	Cytochrome P450 superfamily protein	AT5G07990	#16.8.3.3	BIN 16	F3'5'H	Secondary metabolism (F)	Metabolism
PGSC0003DMT400001125	2.08133	2.08187	AT5G07990.1	Cytochrome P450 superfamily protein	AT5G07990	#16.8.3.3	BIN 16	F3'5'H	Secondary metabolism (F)	Metabolism
PGSC0003DMT400001145	2.73877	2.02929	AT5G48930.1	hydroxycinnamoyl-CoA shikimate/quinate hydroxycinnamoyl transferase	AT5G48930	#16.2.1.4	BIN 16	HCT	Secondary metabolism (F)	Metabolism
PGSC0003DMT400002125	2.88771	2.03423	AT1G68840.1	related to ABI3/VP1 2	AT1G68840	#27.3.3	BIN 27.3	RAV2	Regulation of transcription	Regulation
PGSC0003DMT400002509	2.44615	-0.77001	AT3G63110.1	isopentenyltransferase 3	AT3G63110	#17.4.1	BIN 17	IPT3	Hormone	Regulation
PGSC0003DMT400002796	-5.50668	-1.16023	AT3G20800.1	Cell differentiation, Rcd1-like protein	AT3G20800	#27.3.88	BIN 27.3	AT3G20800	Regulation of transcription	Regulation
PGSC0003DMT400002991	3.20833	2.4121	AT1G30135.1	jasmonate-zim-domain protein 8	AT1G30135	#27.3.90.2	BIN 27.3	JAZ8	Regulation of transcription	Regulation
PGSC0003DMT400003078	1.67073	2.90045	AT2G40080.1	Protein of unknown function (DUF1313)	AT2G40080	#30.11	BIN 30	ELF4	Signaling	Regulation
PGSC0003DMT400003584	-2.98128	0.517205	AT5G15150.1	homeobox 3	AT5G15150	#27.3.22	BIN 27.3	HB-3	Regulation of transcription	Regulation
PGSC0003DMT400004046	4.02944	2.67003	AT1G75750.2	GAST1 protein homolog 1	AT1G75750	#17.6.3	BIN 17	GAST1	Hormone	Regulation
PGSC0003DMT400004186	-3.3858	-0.186791	AT2G16580.1	SAUR-like auxin-responsive protein family	AT2G16580	#17.2.3	BIN 17	AL_ARP	Hormone	Regulation
PGSC0003DMT400007511	1.59822	3.94235	AT1G19210.1	Integrase-type DNA-binding superfamily protein	AT1G19210	#27.3.3	BIN 27.3	ERF/AP2	Regulation of transcription	Regulation
PGSC0003DMT400007943	-2.60836	-0.5148	AT4G18130.1	phytochrome E	AT4G18130	#30.11	BIN 30	PHYE	Signaling	Regulation
PGSC0003DMT400007965	1.73102	2.04558	AT1G04830.1	Ypt/Rab-GAP domain of gyp1p superfamily protein	AT1G04830	#30.5	BIN 30	AT1G04830	Signaling	Regulation
PGSC0003DMT400008273	2.36134	0.737959	AT4G11530.1	cysteine-rich RLK (RECEPTOR-like protein kinase) 34	AT4G11530	#30.2.17	BIN 30	CRK34	Signaling	Regulation
PGSC0003DMT400008366	3.06873	1.2385	AT4G00880.1	SAUR-like auxin-responsive protein family	AT4G00880	#17.2.3	BIN 17	SAUR31	Hormone	Regulation
PGSC0003DMT400010235	8.06389	8.04255	AT2G23380.1	SET domain-containing protein	AT2G23380	#27.3.99	BIN 27.3	SET1	Regulation of transcription	Regulation
PGSC0003DMT400010253	2.72177	1.52991	AT4G36930.1	basic helix-loop-helix (bHLH) DNA-binding superfamily protein	AT4G36930	#27.3.6	BIN 27.3	SPT	Regulation of transcription	Regulation
PGSC0003DMT400011748	2.12233	0.24628	AT1G48000.1	myb domain protein 112	AT1G48000	#27.3.25	BIN 27.3	MYB112	Regulation of transcription	Regulation
PGSC0003DMT400014179	-3.79486	-1.6855	AT2G43060.1	ILI1 binding bHLH 1	AT2G43060	#27.3.99	BIN 27.3	IBH1	Regulation of transcription	Regulation
PGSC0003DMT400014383	2.43608	1.80103	AT1G68320.1	myb domain protein 62	AT1G68320	#27.3.25	BIN 27.3	MYB62	Regulation of transcription	Regulation
PGSC0003DMT400014960	-3.16846	-1.26056	AT5G24270.1	Calcium-binding EF-hand family protein	AT5G24270	#30.3	BIN 30	CBL4/SOS3	Signaling	Regulation
PGSC0003DMT400016306	2.02718	-0.276775	AT2G33710.2	Integrase-type DNA-binding superfamily protein	AT2G33710	#27.3.3	BIN 27.3	AP-like	Regulation of transcription	Regulation
PGSC0003DMT400016494	2.73755	4.50998	AT3G22840.1	Chlorophyll A-B binding family protein	AT3G22840	#30.11	BIN 30	ELIP	Signaling	Regulation
PGSC0003DMT400016512	2.21751	2.94482	AT1G67980.1	caffeoyl-CoA 3-O-methyltransferase	AT1G67980	#16.2.1.6	BIN 16	CCOMT	Secondary metabolism (F)	Metabolism
PGSC0003DMT400016580	2.61417	0.63116	AT5G13220.1	jasmonate-zim-domain protein 10	AT5G13220	#27.3.90.2	BIN 27.3	JAZ10	Regulation of transcription	Regulation
PGSC0003DMT400016816	-0.335906	-2.06433	AT1G10810.1	NAD(P)-linked oxidoreductase superfamily protein	AT1G10810	#17.2.3	BIN 17	AT1G10810	Hormone	Regulation
PGSC0003DMT400018274	2.26628	0.913723	AT5G51790.1	basic helix-loop-helix (bHLH) DNA-binding superfamily protein	AT5G51790	#27.3.6	BIN 27.3	bHLH	Regulation of transcription	Regulation
PGSC0003DMT400018663	3.65869	-0.522346	AT1G17020.1	senescence-related gene 1	AT1G17020	#16.8.4	BIN 16	SRG1	Secondary metabolism (F)	Metabolism
PGSC0003DMT400018670	-1.40079	-2.66597	AT1G17020.1	senescence-related gene 1	AT1G17020	#16.8.4	BIN 16	SRG1	Secondary metabolism (F)	Metabolism
PGSC0003DMT400018720	-2.10798	-2.24726	AT1G56120.1	Leucine-rich repeat transmembrane protein kinase	AT1G56120	#30.2.8.2	BIN 30	LRRPK	Signaling	Regulation
PGSC0003DMT400020102	2.35576	0.405829	AT4G18170.1	WRKY DNA-binding protein 28	AT4G18170	#27.3.32	BIN 27.3	WRKY28	Regulation of transcription	Regulation
PGSC0003DMT400020118	4.92742	0.312122	AT3G45140.1	lipoxygenase 2	AT3G45140	#17.7.1.2	BIN 17	LOX2	Hormone	Regulation
PGSC0003DMT400020466	2.57088	1.245	AT2G29740.1	UDP-glucosyl transferase 71C2	AT2G29740	#16.8.3	BIN 16	UFGT	Secondary metabolism (F)	Metabolism
PGSC0003DMT400020525	2.6679	0.159515	AT5G67190.1	DREB and EAR motif protein 2	AT5G67190	#27.3.3	BIN 27.3	DEAR2	Regulation of transcription	Regulation
PGSC0003DMT400021046	-1.03455	-2.21185	AT1G07360.1	CCCH-type zinc fingerfamily protein with RNA-binding domain	AT1G07360	#27.3.99	BIN 27.3	MAC5A	Regulation of transcription	Regulation
PGSC0003DMT400021625	3.13668	0.297079	AT3G56400.1	WRKY DNA-binding protein 70	AT3G56400	#27.3.32	BIN 27.3	WRKY70	Regulation of transcription	Regulation
PGSC0003DMT400022254	1.61251	3.65638	AT5G13930.1	Chalcone and stilbene synthase family protein	AT5G13930	#16.8.2.1	BIN 16	CHS	Secondary metabolism (F)	Metabolism
PGSC0003DMT400022651	3.74225	1.34457	AT1G30135.1	jasmonate-zim-domain protein 8	AT1G30135	#27.3.90.2	BIN 27.3	JAZ8	Regulation of transcription	Regulation
PGSC0003DMT400023322	0.619324	2.67912	AT2G47460.1	myb domain protein 12	AT2G47460	#27.3.25	BIN 27.3	MYB12	Regulation of transcription	Regulation
PGSC0003DMT400023467	-2.02322	-0.650642	AT3G49260.1	IQ-domain 21	AT3G49260	#30.3	BIN 30	IQD21	Signaling	Regulation
PGSC0003DMT400023715	-2.14901	-0.546797	AT1G56150.1	SAUR-like auxin-responsive protein family	AT1G56150	#17.2.3	BIN 17	SAUR71	Hormone	Regulation
PGSC0003DMT400023914	1.11674	2.09998	AT1G22690.1	Gibberellin-regulated family protein	AT1G22690	#17.6.3	BIN 17	GRP	Hormone	Regulation
PGSC0003DMT400024108	2.29586	0.366304	AT1G11300.1	protein serine/threonine kinases;protein kinases;ATP binding;sugar binding;kinases;carbohydrate binding	AT1G11300	#30.2.24	BIN 30	PK	Signaling	Regulation
PGSC0003DMT400025446	2.54449	3.51975	AT4G36220.1	ferulic acid 5-hydroxylase 1	AT4G36220	#16.2.1.8	BIN 16	F5H	Secondary metabolism (F)	Metabolism
PGSC0003DMT400026627	2.9034	1.37954	AT3G23240.1	ethylene response factor 1	AT3G23240	#17.5.2	BIN 17	ERF1	Hormone	Regulation
PGSC0003DMT400027378	-0.432544	-2.24726	AT1G29280.1	WRKY DNA-binding protein 65	AT1G29280	#27.3.32	BIN 27.3	WRKY65	Regulation of transcription	Regulation
PGSC0003DMT400027429	-2.9562	-0.940961	AT3G51550.1	Malectin/receptor-like protein kinase family protein	AT3G51550	#30.2.16	BIN 30	FER	Signaling	Regulation
PGSC0003DMT400028253	-1.46102	-2.04352	AT1G08620.1	Transcription factor jumonji (jmj) family protein / zinc finger (C5HC2 type) family protein	AT1G08620	#27.3.57	BIN 27.3	PKDM7D	Regulation of transcription	Regulation
PGSC0003DMT400028801	2.3709	0.768975	AT2G37980.1	O-fucosyltransferase family protein	AT2G37980	#17.2.3	BIN 17	OFT	Hormone	Regulation
PGSC0003DMT400029325	-2.32167	-0.969628	AT1G01110.2	IQ-domain 18	AT1G01110	#30.3	BIN 30	IQD18	Signaling	Regulation
PGSC0003DMT400029550	2.58799	0.59162	AT3G50700.1	indeterminate(ID)-domain 2	AT3G50700	#27.3.11	BIN 27.3	IDD2	Regulation of transcription	Regulation
PGSC0003DMT400029916	1.72578	3.98523	AT5G54060.1	UDP-glucose:flavonoid 3-o-glucosyltransferase	AT5G54060	#16.8.3	BIN 16	UFGT	Secondary metabolism (F)	Metabolism
PGSC0003DMT400030428	2.17308	2.2585	AT5G05270.1	Chalcone-flavanone isomerase family protein	AT5G05270	#16.8.2	BIN 16	CHI	Secondary metabolism (F)	Metabolism
PGSC0003DMT400030430	2.16893	3.271	AT5G05270.1	Chalcone-flavanone isomerase family protein	AT5G05270	#16.8.2	BIN 16	CHI	Secondary metabolism (F)	Metabolism
PGSC0003DMT400030493	-0.826949	-2.08637	AT5G25900.1	GA requiring 3	AT5G25900	#17.6.1.3	BIN 17	GA3	Hormone	Regulation
PGSC0003DMT400030504	3.77196	3.14515	AT5G54010.1	UDP-Glycosyltransferase superfamily protein	AT5G54010	#16.8.3	BIN 16	UFGT	Secondary metabolism (F)	Metabolism
PGSC0003DMT400030785	3.31054	-1.17687	AT1G21270.1	wall-associated kinase 2	AT1G21270	#30.2.25	BIN 30	WAK2	Signaling	Regulation
PGSC0003DMT400030787	-5.34484	-0.923594	AT1G21270.1	wall-associated kinase 2	AT1G21270	#30.2.25	BIN 30	WAK2	Signaling	Regulation
PGSC0003DMT400032803	-0.821856	-2.00064	AT5G14540.1	Protein of unknown function (DUF1421)	AT5G14540	#27.3.30	BIN 27.3	AT5G14540	Regulation of transcription	Regulation
PGSC0003DMT400033569	2.80993	2.80474	AT4G09820.1	basic helix-loop-helix (bHLH) DNA-binding superfamily protein	AT4G09820	#27.3.6	BIN 27.3	TT8	Regulation of transcription	Regulation
PGSC0003DMT400033655	1.21393	-2.92225	AT4G23160.1	cysteine-rich RLK (RECEPTOR-like protein kinase) 8	AT4G23160	#30.2.17	BIN 30	CRK8	Signaling	Regulation
PGSC0003DMT400034271	4.72194	1.56007	AT3G22060.1	Receptor-like protein kinase-related family protein	AT3G22060	#30.2.99	BIN 30	RLK	Signaling	Regulation
PGSC0003DMT400034486	-2.95613	-4.05461	AT1G29500.1	SAUR-like auxin-responsive protein family	AT1G29500	#17.2.3	BIN 17	SAUR66	Hormone	Regulation
PGSC0003DMT400035433	2.54218	1.21671	AT4G24020.1	NIN like protein 7	AT4G24020	#27.3.60	BIN 27.3	NLP7	Regulation of transcription	Regulation
PGSC0003DMT400035439	5.60608	3.83306	AT4G24020.1	NIN like protein 7	AT4G24020	#27.3.60	BIN 27.3	NLP7	Regulation of transcription	Regulation
PGSC0003DMT400035440	4.75787	3.93834	AT1G64530.1	Plant regulator RWP-RK family protein	AT1G64530	#27.3.60	BIN 27.3	NLP6	Regulation of transcription	Regulation
PGSC0003DMT400035445	2.62701	1.1124	AT4G24020.1	NIN like protein 7	AT4G24020	#27.3.60	BIN 27.3	NLP7	Regulation of transcription	Regulation
PGSC0003DMT400036064	0.296507	-2.00258	AT4G28830.2	S-adenosyl-L-methionine-dependent methyltransferases superfamily protein	AT4G28830	#27.3.67	BIN 27.3	SAMMT	Regulation of transcription	Regulation
PGSC0003DMT400036081	2.6409	0.95444	AT1G05010.1	ethylene-forming enzyme	AT1G05010	#17.5.1.2	BIN 17	ACO4	Hormone	Regulation
PGSC0003DMT400036503	-2.66801	-3.86612	AT1G70250.1	receptor serine/threonine kinase, putative	AT1G70250	#30.2.15	BIN 30	AT1G70250	Signaling	Regulation
PGSC0003DMT400037209	2.29911	0.55538	AT5G52390.1	PAR1 protein	AT5G52390	#30.1	BIN 30	AT5G52390	Signaling	Regulation
PGSC0003DMT400037644	-0.107111	-5.11246	AT2G14960.1	Auxin-responsive GH3 family protein	AT2G14960	#17.2.3	BIN 17	GH3.1	Hormone	Regulation
PGSC0003DMT400037749	2.21807	-0.365996	AT1G68460.1	isopentenyltransferase 1	AT1G68460	#17.4.1	BIN 17	IPT1	Hormone	Regulation
PGSC0003DMT400037826	2.53785	1.78517	AT3G23240.1	ethylene response factor 1	AT3G23240	#17.5.2	BIN 17	ERF1	Hormone	Regulation
PGSC0003DMT400039643	0.74872	-2.12113	AT1G53210.1	sodium/calcium exchanger family protein / calcium-binding EF hand family protein	AT1G53210	#30.3	BIN 30	CBP	Signaling	Regulation
PGSC0003DMT400040310	3.64815	1.09853	AT1G51760.1	peptidase M20/M25/M40 family protein	AT1G51760	#17.2.1	BIN 17	IAR3/JR3	Hormone	Regulation
PGSC0003DMT400041580	2.0527	0.901009	AT5G65590.1	Dof-type zinc finger DNA-binding family protein	AT5G65590	#27.3.8	BIN 27.3	SCAP1	Regulation of transcription	Regulation
PGSC0003DMT400042632	2.37497	-0.439748	AT1G79860.1	RHO guanyl-nucleotide exchange factor 12	AT1G79860	#30.5	BIN 30	ROPGEF12	Signaling	Regulation
PGSC0003DMT400042840	4.8665	-1.02428	AT1G60690.1	NAD(P)-linked oxidoreductase superfamily protein	AT1G60690	#17.2.3	BIN 17	N_OR	Hormone	Regulation
PGSC0003DMT400042922	4.27446	2.10072	AT3G56380.1	response regulator 17	AT3G56380	#27.3.5	BIN 27.3	RR17	Regulation of transcription	Regulation
PGSC0003DMT400043852	2.18588	1.3344	AT3G18990.1	AP2/B3-like transcriptional factor family protein	AT3G18990	#27.3.41	BIN 27.3	VRN1	Regulation of transcription	Regulation
PGSC0003DMT400044079	-2.74705	-4.98567	AT5G67385.1	Phototropic-responsive NPH3 family protein	AT5G67385	#30.11	BIN 30	AT5G67385	Signaling	Regulation
PGSC0003DMT400044379	2.60407	-0.657498	AT3G23240.1	ethylene response factor 1	AT3G23240	#17.5.2	BIN 17	ERF1	Hormone	Regulation
PGSC0003DMT400044824	-2.36308	-2.4663	AT4G16360.3	5\'-AMP-activated protein kinase beta-2 subunit protein	AT4G16360	#30.1	BIN 30	KINβ2	Signaling	Regulation
PGSC0003DMT400044827	-2.25858	-1.68448	AT4G16360.3	5\'-AMP-activated protein kinase beta-2 subunit protein	AT4G16360	#30.1	BIN 30	KINβ2	Signaling	Regulation
PGSC0003DMT400045182	2.87884	1.63235	AT5G16770.1	myb domain protein 9	AT5G16770	#27.3.25	BIN 27.3	MYB9	Regulation of transcription	Regulation
PGSC0003DMT400045220	2.40897	2.73549	AT2G23910.1	NAD(P)-binding Rossmann-fold superfamily protein	AT2G23910	#16.2	BIN 16	CCR	Secondary metabolism (F)	Metabolism
PGSC0003DMT400045239	-2.38331	-2.02488	AT5G54160.1	O-methyltransferase 1	AT5G54160	#16.2.1.9	BIN 16	OMT1	Secondary metabolism (F)	Metabolism
PGSC0003DMT400045608	0.272739	-2.13178	AT4G33430.2	BRI1-associated receptor kinase	AT4G33430	#17.3.2.99	BIN 17	BAK1	Hormone	Regulation
PGSC0003DMT400045834	2.32233	1.68534	AT2G18550.1	homeobox protein 21	AT2G18550	#27.3.22	BIN 27.3	HB21	Regulation of transcription	Regulation
PGSC0003DMT400046614	2.20376	0.415694	AT3G28730.1	high mobility group	AT3G28730	#27.3.62	BIN 27.3	HMG	Regulation of transcription	Regulation
PGSC0003DMT400046778	2.04586	0.570674	AT4G20140.1	Leucine-rich repeat transmembrane protein kinase	AT4G20140	#30.2.11	BIN 30	LRRPK	Signaling	Regulation
PGSC0003DMT400047475	-3.27801	-0.346785	AT4G39330.1	cinnamyl alcohol dehydrogenase 9	AT4G39330	#16.2.1.10	BIN 16	CAD9	Secondary metabolism (F)	Metabolism
PGSC0003DMT400047991	2.24633	-0.0894268	AT4G35160.1	O-methyltransferase family protein	AT4G35160	#16.2	BIN 16	OMT	Secondary metabolism (F)	Metabolism
PGSC0003DMT400048095	-4.75373	0.526631	AT4G26220.1	S-adenosyl-L-methionine-dependent methyltransferases superfamily protein	AT4G26220	#16.2.1.6	BIN 16	SAMMT	Secondary metabolism (F)	Metabolism
PGSC0003DMT400048133	-0.651675	-2.34456	AT3G11280.1	Duplicated homeodomain-like superfamily protein	AT3G11280	#27.3.26	BIN 27.3	AT3G11280	Regulation of transcription	Regulation
PGSC0003DMT400048325	4.37495	6.45895	AT1G76690.1	12-oxophytodienoate reductase 2	AT1G76690	#17.7.1.5	BIN 17	OPR2	Hormone	Regulation
PGSC0003DMT400049165	1.31742	2.44344	AT5G13930.1	Chalcone and stilbene synthase family protein	AT5G13930	#16.8.2.1	BIN 16	CHS	Secondary metabolism (F)	Metabolism
PGSC0003DMT400049192	2.58491	0.823363	AT5G05600.1	2-oxoglutarate (2OG) and Fe(II)-dependent oxygenase superfamily protein	AT5G05600	#16.8.1	BIN 16	LDOX	Secondary metabolism (F)	Metabolism
PGSC0003DMT400049614	2.62852	-1.0252	AT4G27300.1	S-locus lectin protein kinase family protein	AT4G27300	#30.2.24	BIN 30	SLPK	Signaling	Regulation
PGSC0003DMT400053964	3.39158	3.13014	AT4G23160.1	cysteine-rich RLK (RECEPTOR-like protein kinase) 8	AT4G23160	#30.2.17	BIN 30	CRK8	Signaling	Regulation
PGSC0003DMT400055529	0.23564	3.92009	AT3G53260.1	phenylalanine ammonia-lyase 2	AT3G53260	#16.2.1.1	BIN 16	PAL2	Secondary metabolism (F)	Metabolism
PGSC0003DMT400056008	-0.558158	-2.18466	AT5G47430.1	DWNN domain, a CCHC-type zinc finger	AT5G47430	#27.3.67	BIN 27.3	AT5G47430	Regulation of transcription	Regulation
PGSC0003DMT400056352	2.664	0.842662	AT5G13080.1	WRKY DNA-binding protein 75	AT5G13080	#27.3.32	BIN 27.3	WRKY75	Regulation of transcription	Regulation
PGSC0003DMT400058234	-0.204332	-2.75293	AT1G70150.1	zinc ion binding	AT1G70150	#27.3.99	BIN 27.3	AT1G70150	Regulation of transcription	Regulation
PGSC0003DMT400058309	0.819648	2.496	AT1G59960.1	NAD(P)-linked oxidoreductase superfamily protein	AT1G59960	#16.8.2	BIN 16	AT1G59960	Secondary metabolism (F)	Metabolism
PGSC0003DMT400058347	-0.444685	2.0244	AT5G27650.1	Tudor/PWWP/MBT superfamily protein	AT5G27650	#27.3.68	BIN 27.3	AT5G27650	Regulation of transcription	Regulation
PGSC0003DMT400058554	2.02311	2.90654	AT4G22880.1	leucoanthocyanidin dioxygenase	AT4G22880	#16.8.1.1	BIN 16	LDOX	Secondary metabolism (F)	Metabolism
PGSC0003DMT400058739	-0.564093	5.68251	AT4G27570.1	UDP-Glycosyltransferase superfamily protein	AT4G27570	#16.8.1	BIN 16	UGT	Secondary metabolism (F)	Metabolism
PGSC0003DMT400058916	3.29006	-1.14082	AT1G72450.1	jasmonate-zim-domain protein 6	AT1G72450	#27.3.90.2	BIN 27.3	JAZ6	Regulation of transcription	Regulation
PGSC0003DMT400059950	3.33267	3.19775	AT3G14880.2		AT3G14880	#27.3.35	BIN 27.3	AT3G14880	Regulation of transcription	Regulation
PGSC0003DMT400060792	2.46278	3.63822	AT3G47570.1	Leucine-rich repeat protein kinase family protein	AT3G47570	#30.2.12	BIN 30	LRRPK	Signaling	Regulation
PGSC0003DMT400062562	1.17578	2.95408	AT5G54010.1	UDP-Glycosyltransferase superfamily protein	AT5G54010	#16.8.3	BIN 16	UFGT	Secondary metabolism (F)	Metabolism
PGSC0003DMT400062862	1.94125	2.3614	AT5G50120.1	Transducin/WD40 repeat-like superfamily protein	AT5G50120	#30.5	BIN 30	WD40	Signaling	Regulation
PGSC0003DMT400063260	2.75827	1.22322	AT5G23090.1	nuclear factor Y, subunit B13	AT5G23090	#27.3.13	BIN 27.3	NF-YB13	Regulation of transcription	Regulation
PGSC0003DMT400064343	-2.27169	-0.597854	AT5G54510.1	Auxin-responsive GH3 family protein	AT5G54510	#17.2.3	BIN 17	GH3.6	Hormone	Regulation
PGSC0003DMT400064403	0.336486	2.36459	AT4G27280.1	Calcium-binding EF-hand family protein	AT4G27280	#30.3	BIN 30	CBP	Signaling	Regulation
PGSC0003DMT400064428	-3.14898	-1.24742	AT3G15510.1	NAC domain containing protein 2	AT3G15510	#27.3.27	BIN 27.3	NAC2	Regulation of transcription	Regulation
PGSC0003DMT400065994	2.3936	-1.09273	AT4G35160.1	O-methyltransferase family protein	AT4G35160	#16.2	BIN 16	OMT	Secondary metabolism (F)	Metabolism
PGSC0003DMT400066182	1.32258	2.05466	AT5G59845.1	Gibberellin-regulated family protein	AT5G59845	#17.6.3	BIN 17	GRP	Hormone	Regulation
PGSC0003DMT400066370	-0.378283	-2.52731	AT4G17570.1	GATA transcription factor 26	AT4G17570	#27.3.9	BIN 27.3	GATA26	Regulation of transcription	Regulation
PGSC0003DMT400066505	3.02119	1.63705	AT5G67150.1	HXXXD-type acyl-transferase family protein	AT5G67150	#16.2	BIN 16	HCT	Secondary metabolism (F)	Metabolism
PGSC0003DMT400066965	-2.10046	0.550271	AT2G44990.1	carotenoid cleavage dioxygenase 7	AT2G44990	#17.1.1	BIN 17	CCD7	Hormone	Regulation
PGSC0003DMT400067343	2.34954	-0.624315	AT4G23180.1	cysteine-rich RLK (RECEPTOR-like protein kinase) 10	AT4G23180	#30.2.17	BIN 30	CRK10	Signaling	Regulation
PGSC0003DMT400068332	2.34466	0.883678	AT3G02150.2	plastid transcription factor 1	AT3G02150	#27.3.29	BIN 27.3	PTF1	Regulation of transcription	Regulation
PGSC0003DMT400068782	2.01828	0.383375	AT3G47090.1	Leucine-rich repeat protein kinase family protein	AT3G47090	#30.2.12	BIN 30	LRRPK	Signaling	Regulation
PGSC0003DMT400069897	2.95585	0.975346	AT2G39980.1	HXXXD-type acyl-transferase family protein	AT2G39980	#16.8.1	BIN 16	AT	Secondary metabolism (F)	Metabolism
PGSC0003DMT400070196	2.22615	1.18787	AT2G41690.1	heat shock transcription factor B3	AT2G41690	#27.3.23	BIN 27.3	HSFB3	Regulation of transcription	Regulation
PGSC0003DMT400070311	2.34856	-0.305161	AT5G65550.1	UDP-Glycosyltransferase superfamily protein	AT5G65550	#16.8.1.12	BIN 16	UGT	Secondary metabolism (F)	Metabolism
PGSC0003DMT400070439	-1.05689	-2.06331	AT2G27030.3	calmodulin 5	AT2G27030	#30.3	BIN 30	CAM5	Signaling	Regulation
PGSC0003DMT400070444	-6.25715	-4.13327	AT5G24530.1	2-oxoglutarate (2OG) and Fe(II)-dependent oxygenase superfamily protein	AT5G24530	#16.8.3	BIN 16	F3H	Secondary metabolism (F)	Metabolism
PGSC0003DMT400070451	-0.999237	-2.22116	AT1G21240.1	wall associated kinase 3	AT1G21240	#30.2.25	BIN 30	WAK3	Signaling	Regulation
PGSC0003DMT400070465	-2.13534	-1.67869	AT1G55290.1	2-oxoglutarate (2OG) and Fe(II)-dependent oxygenase superfamily protein	AT1G55290	#16.8.1	BIN 16	F6'H2	Secondary metabolism (F)	Metabolism
PGSC0003DMT400070738	-5.48849	-1.07927	AT2G44980.2	SNF2 domain-containing protein / helicase domain-containing protein	AT2G44980	#27.3.44	BIN 27.3	AT2G44980	Regulation of transcription	Regulation
PGSC0003DMT400070825	-2.17859	-0.867093	AT1G21150.1	Mitochondrial transcription termination factor family protein	AT1G21150	#27.3.99	BIN 27.3	AT1G21150	Regulation of transcription	Regulation
PGSC0003DMT400071481	2.28936	1.24889	AT1G07650.2	Leucine-rich repeat transmembrane protein kinase	AT1G07650	#30.2.8.2	BIN 30	LRRPK	Signaling	Regulation
PGSC0003DMT400071861	2.07362	0.64395	AT5G51780.1	basic helix-loop-helix (bHLH) DNA-binding superfamily protein	AT5G51780	#27.3.6	BIN 27.3	bHLH	Regulation of transcription	Regulation
PGSC0003DMT400073082	-1.6946	-2.04461	AT5G45760.1	Transducin/WD40 repeat-like superfamily protein	AT5G45760	#30.5	BIN 30	WD40	Signaling	Regulation
PGSC0003DMT400073092	-0.00861008	-2.22857	AT4G18710.1	Protein kinase superfamily protein	AT4G18710	#17.3.2.1	BIN 17	BI2	Hormone	Regulation
PGSC0003DMT400073506	-2.5734	-3.16598	AT3G21630.1	chitin elicitor receptor kinase 1	AT3G21630	#30.2.21	BIN 30	CERK1	Signaling	Regulation
PGSC0003DMT400073513	-4.56133	-5.75956	AT3G21630.1	chitin elicitor receptor kinase 1	AT3G21630	#30.2.21	BIN 30	CERK1	Signaling	Regulation
PGSC0003DMT400074098	-2.24049	1.27917	AT1G18210.1	Calcium-binding EF-hand family protein	AT1G18210	#30.3	BIN 30	CBP	Signaling	Regulation
PGSC0003DMT400074744	3.09613	0.792775	AT1G15550.1	gibberellin 3-oxidase 1	AT1G15550	#17.6.1.12	BIN 17	GA3OX1	Hormone	Regulation
PGSC0003DMT400075778	1.03694	2.5172	AT5G37490.1	ARM repeat superfamily protein	AT5G37490	#17.6.2	BIN 17	ARM	Hormone	Regulation
PGSC0003DMT400075906	-0.290719	-2.11802	AT4G16110.1	response regulator 2	AT4G16110	#27.3.5	BIN 27.3	RR2	Regulation of transcription	Regulation
PGSC0003DMT400076178	2.40306	3.29179	AT5G13930.1	Chalcone and stilbene synthase family protein	AT5G13930	#16.8.2.1	BIN 16	CHS	Secondary metabolism (F)	Metabolism
PGSC0003DMT400076179	2.82873	2.63441	AT5G13930.1	Chalcone and stilbene synthase family protein	AT5G13930	#16.8.2.1	BIN 16	CHS	Secondary metabolism (F)	Metabolism
PGSC0003DMT400077702	-2.34297	-0.275702	AT5G25390.2	Integrase-type DNA-binding superfamily protein	AT5G25390	#27.3.3	BIN 27.3	SHN2	Regulation of transcription	Regulation
PGSC0003DMT400077766	2.11487	-0.363253	AT1G68040.1	S-adenosyl-L-methionine-dependent methyltransferases superfamily protein	AT1G68040	#17.8.1	BIN 17	SAMMT	Hormone	Regulation
PGSC0003DMT400078440	3.27292	-1.50983	AT1G25390.1	Protein kinase superfamily protein	AT1G25390	#30.2.20	BIN 30	PK	Signaling	Regulation
PGSC0003DMT400078477	2.69055	4.62508	AT1G22640.1	myb domain protein 3	AT1G22640	#27.3.25	BIN 27.3	MYB3	Regulation of transcription	Regulation
PGSC0003DMT400079206	0.111191	2.59807	AT4G08950.1	Phosphate-responsive 1 family protein	AT4G08950	#30.1	BIN 30	EXO	Signaling	Regulation
PGSC0003DMT400079207	0.955338	3.97046	AT4G08950.1	Phosphate-responsive 1 family protein	AT4G08950	#30.1	BIN 30	EXO	Signaling	Regulation
PGSC0003DMT400079208	0.412142	3.25699	AT4G08950.1	Phosphate-responsive 1 family protein	AT4G08950	#30.1	BIN 30	EXO	Signaling	Regulation
PGSC0003DMT400079209	0.402014	2.11092	AT4G08950.1	Phosphate-responsive 1 family protein	AT4G08950	#30.1	BIN 30	EXO	Signaling	Regulation
PGSC0003DMT400081478	-10.8754	-6.03241	AT1G51200.1	A20/AN1-like zinc finger family protein	AT1G51200	#27.3.99	BIN 27.3	AT1G51200	Regulation of transcription	Regulation
PGSC0003DMT400086139	2.98379	1.52276	AT1G15550.1	gibberellin 3-oxidase 1	AT1G15550	#17.6.1.12	BIN 17	GA3OX1	Hormone	Regulation
PGSC0003DMT400089018	-2.00689	-0.0642481	AT5G66320.1	GATA transcription factor 5	AT5G66320	#27.3.9	BIN 27.3	GATA5	Regulation of transcription	Regulation
PGSC0003DMT400090747	-0.733282	5.23567	AT4G16110.1	response regulator 2	AT4G16110	#27.3.5	BIN 27.3	RR2	Regulation of transcription	Regulation
PGSC0003DMT400095311	2.20063	-1.07243	AT3G46580.1	methyl-CPG-binding domain protein 5	AT3G46580	#27.3.59	BIN 27.3	MBD5	Regulation of transcription	Regulation
PGSC0003DMT400095956	-5.52375	-1.756	AT2G26170.1	cytochrome P450, family 711, subfamily A, polypeptide 1	AT2G26170	#17.2.2	BIN 17	MAX1	Hormone	Regulation
PGSC0003DMT400097175	-6.55284	-0.579002	AT3G50740.1	UDP-glucosyl transferase 72E1	AT3G50740	#16.2.1	BIN 16	UGT72E1	Secondary metabolism (F)	Metabolism

## Sheet: Supp. Table S5 
Table S5. The correlation matrix of metabolites (anthocyanins) and gene expression levels
Gene Metabolite	NEG_2.18_757.2166	NEG_2.57_577.1497	NEG_2.57_755.1977	NEG_2.76_787.1989	NEG_2.77_449.1053	NEG_2.81_935.24	NEG_2.82_965.2502	NEG_2.95_949.255	NEG_2.96_919.245	NEG_3.04_949.2558	NEG_3.07_979.2672	NEG_3.08_885.2384	NEG_3.08_903.2503	NEG_3.13_933.2608	NEG_3.17_1009.2753	NEG_3.17_963.2708	NEG_3.25_979.264	NEG_3.26_593.1467	NEG_3.32_723.1884	NEG_3.38_753.1958	NEG_3.64_287.0535	NEG_4.05_769.1902
	Pg-Rham-2Hex	Ap-Rham-Hex	Ka-Rham-2Hex	Dk-Feruloyl-2Hex	Dk-Hex	Dp-Coumaroyl-Rham-2Hex	Pt-Caffeoyl-Rham-2Hex	Pn-Caffeoyl-Rham-2Hex	Pg-Caffeoyl-Rham-2Hex	Pt-Coumaroyl-Rham-2Hex	Pt-Feruloyl-Rham-2Hex	Ap-Coumaroyl-Rham-2Hex	Pg-Coumaroyl-Rham-2Hex	Pn-Coumaroyl-Rham-2Hex	Pn-Feruloyl-Rham-2Hex	Mv-Coumaroyl-Rham-2Hex	Pg-Feruloyl-Rham-2Hex	Ka-Rham-Hex	Ap-Coumaroyl-Rham-Hex	Ap-Feruloyl-Rham-Hex	Dk	Ka-Feruloyl-Rham-Hex
PGSC0003DMT400000307	-0.183739	-0.0806917	-0.313294	-0.247436	-0.116447	0.695892	0.800264	0.777027	0.282495	0.365666	0.717372	0.0576475	0.0513269	0.299355	0.391543	0.465497	-0.0106837	-0.0906456	-0.0172412	-0.338998	-0.062595	-0.322186
PGSC0003DMT400000473	-0.0498001	-0.153225	0.0839503	0.0154222	-0.117625	-0.843771	-0.917737	-0.902069	-0.497751	-0.572014	-0.859675	-0.288145	-0.282078	-0.512958	-0.59472	-0.658487	-0.222059	-0.143344	-0.21566	0.111012	-0.171128	0.0932915
PGSC0003DMT400000578	-0.339302	-0.435132	-0.210714	-0.277251	-0.402505	-0.963725	-0.993724	-0.988785	-0.729341	-0.786618	-0.971383	-0.555233	-0.549958	-0.741284	-0.803572	-0.849565	-0.497123	-0.426115	-0.491422	-0.184057	-0.451395	-0.201537
PGSC0003DMT400000838	0.700218	0.770556	0.598665	0.652182	0.747161	0.987329	0.95004	0.961159	0.947998	0.972291	0.982057	0.85115	0.84781	0.953459	0.978447	0.992059	0.813304	0.76415	0.809471	0.576665	0.781992	0.591126
PGSC0003DMT400001124	0.950874	0.977877	0.901047	0.928668	0.969731	0.802273	0.6983	0.724857	0.987789	0.970285	0.783782	0.997389	0.996912	0.98489	0.963142	0.937911	0.990126	0.975738	0.989186	0.888922	0.981511	0.89694
PGSC0003DMT400001125	0.944338	0.97339	0.89198	0.92088	0.964529	0.814325	0.712807	0.738807	0.990771	0.975035	0.796331	0.995702	0.995095	0.988229	0.968446	0.944815	0.987049	0.971052	0.985976	0.879359	0.977387	0.887701
PGSC0003DMT400001145	0.996577	0.999774	0.976627	0.989067	0.999892	0.643533	0.51502	0.547052	0.925507	0.888662	0.620001	0.987274	0.98826	0.91869	0.875495	0.833035	0.995831	0.999937	0.996408	0.970422	0.999224	0.974569
PGSC0003DMT400002125	0.999066	0.998153	0.984359	0.994123	0.999691	0.612778	0.480739	0.513539	0.909815	0.869843	0.588507	0.980217	0.98145	0.902361	0.855712	0.810518	0.991448	0.99871	0.992282	0.979206	0.996887	0.982664
PGSC0003DMT400002509	0.586939	0.499709	0.689749	0.638476	0.530505	-0.321372	-0.466431	-0.432664	0.155457	0.0680821	-0.34997	0.375377	0.381237	0.138025	0.0401653	-0.0417007	0.437815	0.508338	0.443702	0.70918	0.483912	0.696509
PGSC0003DMT400002796	-0.872252	-0.816764	-0.929723	-0.902282	-0.836964	-0.105144	0.0527109	0.0149281	-0.555202	-0.479997	-0.0749075	-0.729315	-0.733631	-0.54046	-0.455285	-0.380932	-0.774348	-0.822487	-0.778481	-0.939392	-0.806162	-0.933135
PGSC0003DMT400002991	0.99555	0.999954	0.974065	0.987288	0.999654	0.65238	0.524941	0.556737	0.929844	0.893928	0.629072	0.989054	0.989968	0.923215	0.881048	0.839404	0.996823	1	0.997324	0.967553	0.999614	0.9719
PGSC0003DMT400003078	0.71719	0.785666	0.617761	0.67023	0.762933	0.983226	0.942257	0.954242	0.95538	0.977634	0.977237	0.863531	0.860322	0.960437	0.983131	0.994798	0.827066	0.779446	0.823361	0.596152	0.79676	0.610359
PGSC0003DMT400003584	-0.660299	-0.57876	-0.754628	-0.707858	-0.607683	0.231125	0.381397	0.346184	-0.247437	-0.16137	0.260552	-0.460669	-0.466278	-0.230325	-0.133719	-0.0522078	-0.520223	-0.586878	-0.525812	-0.772189	-0.56387	-0.760748
PGSC0003DMT400004046	0.999996	0.994283	0.991445	0.998062	0.997477	0.575627	0.439729	0.473362	0.889678	0.846131	0.55054	0.97003	0.971548	0.881494	0.830901	0.782603	0.984362	0.9953	0.985496	0.98753	0.992182	0.990178
PGSC0003DMT400004186	-0.788084	-0.719915	-0.863193	-0.82654	-0.744384	0.0467441	0.203406	0.166253	-0.422776	-0.341537	0.0770455	-0.617233	-0.622201	-0.406741	-0.315129	-0.236444	-0.669536	-0.726813	-0.674393	-0.8766	-0.707204	-0.867889
PGSC0003DMT400007511	0.567441	0.649864	0.452463	0.51255	0.622139	0.999916	0.989488	0.994247	0.87939	0.917812	0.999848	0.748544	0.744332	0.887643	0.928552	0.955804	0.7015	0.642238	0.696812	0.428049	0.663546	0.44408
PGSC0003DMT400007943	-0.86543	-0.808735	-0.92456	-0.896255	-0.829343	-0.0914295	0.0664675	0.0287059	-0.543688	-0.467862	-0.0611584	-0.719817	-0.724197	-0.528814	-0.442972	-0.368154	-0.765554	-0.814571	-0.769757	-0.934578	-0.797931	-0.928092
PGSC0003DMT400007965	0.887791	0.930777	0.818418	0.855895	0.917042	0.888754	0.805516	0.827338	0.999975	0.996732	0.87443	0.972327	0.970828	0.999945	0.994085	0.98187	0.954096	0.927078	0.952112	0.802492	0.937256	0.812993
PGSC0003DMT400008273	0.920359	0.874783	0.964321	0.943898	0.891625	0.212905	0.0564434	0.0941405	0.642545	0.572753	0.183147	0.79954	0.803326	0.628942	0.549613	0.479436	0.838701	0.87958	0.842254	0.971163	0.865849	0.966762
PGSC0003DMT400008366	0.955492	0.919699	0.986319	0.972694	0.933211	0.311597	0.158132	0.195342	0.717454	0.65349	0.282608	0.856709	0.859957	0.705067	0.632074	0.566571	0.889942	0.923576	0.892914	0.990437	0.912425	0.987822
PGSC0003DMT400010235	0.945163	0.973964	0.893115	0.921859	0.965191	0.812861	0.711038	0.737108	0.990427	0.974473	0.794806	0.995932	0.995341	0.987841	0.967816	0.943988	0.98745	0.97165	0.986393	0.880555	0.977916	0.888858
PGSC0003DMT400010253	0.993161	0.975673	0.999858	0.99866	0.982919	0.478837	0.334671	0.37005	0.831941	0.779985	0.451967	0.936078	0.938286	0.822034	0.762186	0.70668	0.957923	0.977815	0.959784	0.99903	0.971535	0.999656
PGSC0003DMT400011748	0.82198	0.75841	0.890639	0.857362	0.781335	0.0104286	-0.147109	-0.109618	0.473884	0.3947	-0.0199307	0.661195	0.665931	0.458293	0.36886	0.291595	0.710898	0.764883	0.715495	0.902673	0.74646	0.894865
PGSC0003DMT400014179	-0.968166	-0.936946	-0.992913	-0.982426	-0.948896	-0.355404	-0.203834	-0.240692	-0.749041	-0.687949	-0.326866	-0.879746	-0.882738	-0.73725	-0.667391	-0.60424	-0.910169	-0.940391	-0.912866	-0.995777	-0.930452	-0.993983
PGSC0003DMT400014383	0.996721	0.999735	0.977003	0.989325	0.999916	0.64219	0.513516	0.545583	0.924842	0.887856	0.618625	0.986993	0.987991	0.917996	0.874646	0.832063	0.995669	0.999915	0.996258	0.970844	0.999154	0.97496
PGSC0003DMT400014960	-0.953541	-0.91711	-0.985219	-0.971154	-0.930839	-0.305371	-0.151667	-0.188919	-0.71288	-0.648522	-0.276324	-0.853315	-0.856598	-0.700411	-0.626989	-0.561166	-0.886938	-0.921047	-0.889948	-0.989512	-0.909727	-0.986782
PGSC0003DMT400016306	0.680438	0.600679	0.772158	0.726767	0.629013	-0.204635	-0.356169	-0.320595	0.273641	0.188095	-0.234254	0.484587	0.490115	0.25665	0.160565	0.0792913	0.543209	0.608637	0.548704	0.789149	0.586076	0.778083
PGSC0003DMT400016494	0.741382	0.807049	0.645179	0.696052	0.785315	0.976163	0.929826	0.943071	0.965227	0.984459	0.969124	0.880822	0.877808	0.969684	0.988983	0.997777	0.846423	0.801109	0.842913	0.624167	0.817629	0.637985
PGSC0003DMT400016512	0.839549	0.891417	0.759525	0.802342	0.874561	0.928625	0.858642	0.877403	0.994684	0.999884	0.916934	0.945433	0.943352	0.996344	0.999919	0.995525	0.920968	0.886845	0.918393	0.741559	0.899492	0.753392
PGSC0003DMT400016580	0.887577	0.834953	0.94112	0.915722	0.854185	0.137173	-0.0204655	0.0173389	0.581747	0.50805	0.107041	0.751009	0.755174	0.567323	0.483773	0.410564	0.794359	0.84041	0.798326	0.949964	0.824832	0.944249
PGSC0003DMT400016816	-0.334255	-0.430299	-0.205471	-0.272097	-0.397593	-0.962281	-0.99311	-0.987971	-0.725663	-0.783297	-0.970096	-0.550767	-0.545473	-0.737675	-0.80037	-0.846726	-0.492465	-0.42126	-0.486747	-0.178786	-0.446606	-0.196284
PGSC0003DMT400018274	0.955355	0.919517	0.986243	0.972586	0.933044	0.311156	0.157675	0.194887	0.717131	0.653139	0.282164	0.85647	0.85972	0.704738	0.631715	0.566189	0.889731	0.923398	0.892705	0.990372	0.912235	0.98775
PGSC0003DMT400018663	0.677016	0.596948	0.769189	0.723559	0.625384	-0.209193	-0.360519	-0.325005	0.269157	0.183517	-0.238781	0.480506	0.486048	0.252144	0.155965	0.0746457	0.539291	0.604933	0.544802	0.786279	0.582294	0.775148
PGSC0003DMT400018670	-0.675437	-0.748348	-0.570971	-0.625923	-0.724035	-0.992171	-0.960142	-0.970021	-0.93658	-0.963744	-0.987923	-0.832734	-0.829212	-0.94261	-0.970827	-0.987187	-0.792967	-0.741684	-0.788954	-0.548439	-0.760259	-0.563247
PGSC0003DMT400018720	-0.924783	-0.959289	-0.865724	-0.898008	-0.948524	-0.84506	-0.750358	-0.774807	-0.996733	-0.985786	-0.82844	-0.989088	-0.988136	-0.995155	-0.980704	-0.961427	-0.976714	-0.95642	-0.975286	-0.851795	-0.964255	-0.860992
PGSC0003DMT400020102	0.852329	0.793423	0.914509	0.884614	0.814777	0.0659231	-0.0919728	-0.0542696	0.522038	0.445098	0.0356026	0.701823	0.706318	0.506927	0.419891	0.344246	0.748844	0.799464	0.753174	0.92517	0.782249	0.918262
PGSC0003DMT400020118	0.792677	0.725098	0.866954	0.830737	0.74937	-0.0392534	-0.196059	-0.158855	0.429559	0.348574	-0.0695681	0.623114	0.628053	0.413579	0.322236	0.243722	0.675086	0.731942	0.67991	0.880184	0.712485	0.871589
PGSC0003DMT400020466	0.978701	0.952098	0.997345	0.990003	0.962469	0.398229	0.248868	0.285299	0.778864	0.72076	0.3702	0.900782	0.903513	0.767691	0.7011	0.640424	0.928343	0.955106	0.930761	0.998956	0.946394	0.997984
PGSC0003DMT400020525	0.790681	0.722845	0.865321	0.828915	0.747203	-0.0425169	-0.199261	-0.162079	0.426607	0.345511	-0.072826	0.620557	0.625508	0.410603	0.319142	0.240553	0.672673	0.729713	0.677511	0.878629	0.71019	0.869984
PGSC0003DMT400021046	-0.624863	-0.702544	-0.515067	-0.572632	-0.676525	-0.998283	-0.976616	-0.984044	-0.91118	-0.943849	-0.996045	-0.794039	-0.790175	-0.918299	-0.952716	-0.974379	-0.750661	-0.695399	-0.746312	-0.491572	-0.715339	-0.507006
PGSC0003DMT400021625	0.810194	0.744959	0.881181	0.846687	0.768444	-0.00996668	-0.167251	-0.129866	0.455827	0.37588	-0.0403168	0.645758	0.650578	0.440071	0.349828	0.272026	0.696407	0.751587	0.701098	0.893709	0.732734	0.885576
PGSC0003DMT400022254	0.600554	0.680323	0.488459	0.547145	0.653554	0.999612	0.982766	0.989051	0.898076	0.933241	0.998306	0.774966	0.77095	0.905688	0.942919	0.967	0.729984	0.672967	0.725486	0.464554	0.693508	0.480255
PGSC0003DMT400022651	0.939487	0.898841	0.976806	0.959823	0.914006	0.263528	0.108391	0.145888	0.681599	0.614688	0.234124	0.82975	0.833266	0.668599	0.592398	0.524513	0.865938	0.903175	0.8692	0.982267	0.890742	0.978771
PGSC0003DMT400023322	0.399719	0.492726	0.273798	0.339106	0.461147	0.979033	0.998893	0.996401	0.772261	0.825082	0.984766	0.608111	0.603074	0.783337	0.840555	0.88205	0.552462	0.484008	0.546984	0.247547	0.508432	0.264766
PGSC0003DMT400023467	-0.924234	-0.879597	-0.966927	-0.947162	-0.89612	-0.222691	-0.0664507	-0.104117	-0.650195	-0.580943	-0.192994	-0.805522	-0.809257	-0.636706	-0.557962	-0.488211	-0.844119	-0.884306	-0.847617	-0.973504	-0.870822	-0.969277
PGSC0003DMT400023715	-0.893868	-0.842491	-0.945709	-0.921196	-0.8613	-0.150871	0.00662486	-0.0311767	-0.592949	-0.519924	-0.120792	-0.760077	-0.764175	-0.578667	-0.495841	-0.423145	-0.802691	-0.847831	-0.806585	-0.954196	-0.832578	-0.948716
PGSC0003DMT400023914	0.680825	0.75319	0.576973	0.631622	0.729072	0.991229	0.958068	0.968214	0.939124	0.965674	0.986761	0.83677	0.833287	0.945032	0.972558	0.98833	0.797411	0.74658	0.793437	0.554553	0.765	0.569288
PGSC0003DMT400024108	0.845572	0.785575	0.909261	0.878579	0.807297	0.0531592	-0.104697	-0.0670327	0.511089	0.433612	0.0228214	0.692657	0.697209	0.495864	0.408252	0.332213	0.740309	0.791718	0.744702	0.920241	0.77422	0.913124
PGSC0003DMT400025446	0.821556	0.876308	0.73811	0.782637	0.858435	0.940129	0.874757	0.892447	0.990837	0.998871	0.929349	0.934412	0.932138	0.993063	0.999809	0.998059	0.907897	0.871451	0.905128	0.719493	0.884904	0.73175
PGSC0003DMT400026627	0.976485	0.948825	0.996522	0.988463	0.959558	0.388546	0.238654	0.275189	0.772216	0.71342	0.360396	0.896159	0.898949	0.760899	0.693552	0.6323	0.924377	0.951933	0.926859	0.99842	0.942939	0.99726
PGSC0003DMT400027378	-0.362539	-0.457339	-0.234905	-0.301006	-0.425096	-0.970051	-0.996193	-0.992187	-0.746093	-0.801697	-0.976978	-0.5757	-0.570513	-0.75771	-0.818094	-0.862393	-0.518501	-0.448432	-0.512882	-0.208391	-0.473398	-0.22578
PGSC0003DMT400027429	-0.922839	-0.877861	-0.965993	-0.945988	-0.894499	-0.219143	-0.0628206	-0.100499	-0.647427	-0.577978	-0.189424	-0.803361	-0.807114	-0.633896	-0.554939	-0.485033	-0.842163	-0.882602	-0.845681	-0.972666	-0.869027	-0.968375
PGSC0003DMT400028253	-0.816595	-0.872109	-0.732248	-0.777225	-0.853968	-0.943041	-0.878914	-0.896315	-0.989632	-0.998423	-0.932507	-0.931296	-0.928972	-0.992009	-0.999602	-0.99856	-0.904238	-0.867177	-0.901418	-0.713461	-0.880843	-0.725829
PGSC0003DMT400028801	0.925394	0.881043	0.9677	0.948135	0.897468	0.225662	0.0694925	0.107149	0.652508	0.583422	0.195985	0.807325	0.811044	0.639054	0.560489	0.49087	0.845749	0.885725	0.84923	0.974197	0.872316	0.970022
PGSC0003DMT400029325	-0.960106	-0.925885	-0.988839	-0.976295	-0.93886	-0.326814	-0.173967	-0.211064	-0.728547	-0.66556	-0.297974	-0.864881	-0.868041	-0.716363	-0.644435	-0.579729	-0.897151	-0.929613	-0.900028	-0.992524	-0.918878	-0.990193
PGSC0003DMT400029550	0.881253	0.827419	0.936452	0.910193	0.84706	0.123737	-0.0340123	0.00378778	0.570671	0.496331	0.0935572	0.741992	0.746221	0.556112	0.471869	0.398169	0.786055	0.832988	0.790092	0.945644	0.817094	0.939701
PGSC0003DMT400029916	0.593209	0.673586	0.480452	0.53946	0.646598	0.999825	0.984417	0.99036	0.894013	0.929914	0.998797	0.769149	0.765088	0.901769	0.939831	0.964627	0.723697	0.666168	0.719156	0.456429	0.686884	0.472206
PGSC0003DMT400030428	0.932915	0.96526	0.876506	0.907453	0.95525	0.833115	0.735661	0.760737	0.994719	0.981859	0.815941	0.992085	0.99127	0.992756	0.976175	0.955154	0.98119	0.962601	0.979903	0.863094	0.969841	0.871953
PGSC0003DMT400030430	0.782285	0.842731	0.692145	0.740008	0.822847	0.960506	0.904728	0.920183	0.97981	0.993585	0.951617	0.908965	0.906308	0.983181	0.996358	0.999994	0.878365	0.837311	0.875212	0.672265	0.852359	0.685346
PGSC0003DMT400030493	-0.558928	-0.641998	-0.443251	-0.503676	-0.61404	-0.99973	-0.990925	-0.995298	-0.874438	-0.913673	-0.999975	-0.741673	-0.737412	-0.882851	-0.924678	-0.952724	-0.694121	-0.634307	-0.689385	-0.418715	-0.655803	-0.434825
PGSC0003DMT400030504	0.983967	0.997166	0.951358	0.970245	0.99382	0.714323	0.595255	0.625201	0.957707	0.928729	0.692751	0.998006	0.998386	0.952488	0.918001	0.882486	0.999986	0.996365	0.999931	0.94263	0.998367	0.948427
PGSC0003DMT400030785	0.567047	0.478465	0.671911	0.619542	0.509703	-0.344339	-0.487836	-0.454492	0.131352	0.043764	-0.37268	0.352693	0.358609	0.113863	0.0158186	-0.0660215	0.415789	0.487214	0.421745	0.691799	0.462456	0.678827
PGSC0003DMT400030787	-0.852608	-0.793748	-0.914725	-0.884863	-0.815087	-0.0664571	0.0914399	0.0537352	-0.522494	-0.445577	-0.0361374	-0.702204	-0.706696	-0.507388	-0.420376	-0.344749	-0.749199	-0.799785	-0.753526	-0.925373	-0.782583	-0.918474
PGSC0003DMT400032803	-0.572506	-0.654536	-0.457952	-0.517833	-0.626954	-0.999977	-0.988578	-0.993568	-0.882308	-0.920242	-0.999722	-0.752618	-0.748434	-0.890465	-0.930822	-0.957598	-0.70588	-0.646951	-0.70122	-0.433612	-0.668145	-0.449595
PGSC0003DMT400033569	0.944937	0.973807	0.892804	0.921591	0.96501	0.813264	0.711524	0.737575	0.990522	0.974628	0.795225	0.995869	0.995275	0.987948	0.96799	0.944215	0.98734	0.971487	0.986279	0.880227	0.977772	0.888541
PGSC0003DMT400033655	0.100741	-0.00309749	0.232631	0.165392	0.0328293	-0.753611	-0.847688	-0.827031	-0.361868	-0.442358	-0.773217	-0.141084	-0.134815	-0.378239	-0.467256	-0.538009	-0.0731277	0.00689311	-0.0665857	0.258988	-0.0212395	0.241742
PGSC0003DMT400034271	0.927919	0.884202	0.969372	0.950249	0.900412	0.232202	0.0761934	0.113827	0.657585	0.588865	0.202569	0.811271	0.814956	0.644207	0.566041	0.496712	0.849315	0.888824	0.852759	0.975691	0.875582	0.971633
PGSC0003DMT400034486	-0.825334	-0.879497	-0.742586	-0.786765	-0.861832	-0.937838	-0.87151	-0.889423	-0.991714	-0.999165	-0.92687	-0.936763	-0.934529	-0.993824	-0.999917	-0.997622	-0.910668	-0.874698	-0.90794	-0.724102	-0.887986	-0.736273
PGSC0003DMT400035433	0.977338	0.950079	0.996847	0.98906	0.960675	0.392224	0.242531	0.279027	0.774747	0.716213	0.364119	0.897924	0.900692	0.763485	0.696424	0.63539	0.925893	0.953149	0.928351	0.998636	0.944262	0.997548
PGSC0003DMT400035439	0.999791	0.996511	0.988116	0.99633	0.998866	0.594626	0.460649	0.493868	0.90013	0.858385	0.569945	0.975456	0.97683	0.892314	0.843708	0.796972	0.988219	0.997295	0.989201	0.983571	0.994833	0.986631
PGSC0003DMT400035440	0.985039	0.997608	0.953225	0.971708	0.99448	0.71003	0.590329	0.620416	0.955929	0.926444	0.688327	0.997602	0.99802	0.950607	0.915558	0.879593	1	0.996867	0.999984	0.944654	0.998698	0.950348
PGSC0003DMT400035445	0.961943	0.928375	0.989807	0.977711	0.941127	0.333086	0.180506	0.217554	0.733082	0.670504	0.30431	0.868197	0.87132	0.720983	0.649501	0.58513	0.900066	0.932041	0.902904	0.993313	0.921479	0.991099
PGSC0003DMT400036064	-0.06972	-0.172913	0.0640495	-0.00453297	-0.137417	-0.854313	-0.92548	-0.910501	-0.514959	-0.588267	-0.869697	-0.307196	-0.301166	-0.529985	-0.610644	-0.673373	-0.241471	-0.163064	-0.235102	0.0911588	-0.190754	0.0734054
PGSC0003DMT400036081	0.940299	0.899881	0.977312	0.960488	0.914969	0.265822	0.110755	0.148241	0.683337	0.616563	0.236436	0.831075	0.834579	0.670366	0.594313	0.526537	0.867125	0.904194	0.870373	0.98271	0.891821	0.979256
PGSC0003DMT400036503	-0.800593	-0.858477	-0.713453	-0.759822	-0.839499	-0.951741	-0.891563	-0.908044	-0.985359	-0.996526	-0.941986	-0.921044	-0.91856	-0.98821	-0.998465	-0.99965	-0.892288	-0.853311	-0.889308	-0.694138	-0.86764	-0.70685
PGSC0003DMT400037209	0.887638	0.835027	0.941165	0.915776	0.854254	0.137305	-0.0203324	0.017472	0.581855	0.508165	0.107173	0.751097	0.755261	0.567433	0.48389	0.410685	0.79444	0.840482	0.798406	0.950005	0.824907	0.944293
PGSC0003DMT400037644	-0.205462	-0.305959	-0.0730007	-0.141218	-0.271559	-0.917356	-0.968581	-0.958489	-0.627329	-0.693311	-0.929017	-0.434429	-0.428719	-0.640955	-0.713186	-0.768134	-0.371887	-0.296432	-0.365791	-0.0458575	-0.323181	-0.0636446
PGSC0003DMT400037749	0.66489	0.583747	0.758636	0.712174	0.612539	-0.225157	-0.375724	-0.340428	0.253371	0.167416	-0.25463	0.4661	0.471691	0.236285	0.13979	0.0583277	0.525448	0.59183	0.531016	0.776069	0.568921	0.764712
PGSC0003DMT400037826	0.999114	0.998084	0.984557	0.994244	0.999663	0.61189	0.479754	0.512575	0.909349	0.869289	0.587599	0.979994	0.981234	0.901876	0.85513	0.80986	0.9913	0.998653	0.992142	0.979433	0.996798	0.982872
PGSC0003DMT400039643	0.0655627	-0.0383906	0.198159	0.13048	-0.00246727	-0.776342	-0.865884	-0.846357	-0.394546	-0.473736	-0.795118	-0.175938	-0.169704	-0.410677	-0.49817	-0.567425	-0.108283	-0.0284055	-0.101761	0.224736	-0.0565135	0.207343
PGSC0003DMT400040310	0.915385	0.868641	0.960927	0.939684	0.885879	0.200641	0.043924	0.0816538	0.632889	0.562433	0.17081	0.791949	0.795798	0.619148	0.539098	0.468398	0.831808	0.873548	0.83543	0.968098	0.85951	0.963481
PGSC0003DMT400041580	0.966648	0.934835	0.992182	0.981289	0.946988	0.349796	0.197963	0.234871	0.745057	0.683587	0.321196	0.876881	0.879906	0.733188	0.662916	0.599453	0.90767	0.938336	0.910403	0.995209	0.928239	0.993309
PGSC0003DMT400042632	0.654008	0.571934	0.749126	0.701938	0.601034	-0.239237	-0.389099	-0.354002	0.239342	0.153128	-0.268601	0.453245	0.458878	0.222195	0.125443	0.0438714	0.513077	0.5801	0.518695	0.766859	0.556957	0.755305
PGSC0003DMT400042840	0.640498	0.557305	0.737267	0.689204	0.586774	-0.256408	-0.405365	-0.370523	0.222095	0.135589	-0.285631	0.437375	0.443059	0.204879	0.107839	0.0261578	0.497783	0.565572	0.50346	0.755363	0.542149	0.74357
PGSC0003DMT400042922	0.98037	0.954602	0.997915	0.991139	0.964688	0.405825	0.256894	0.29324	0.78404	0.726486	0.377894	0.904354	0.907037	0.772981	0.706991	0.646773	0.931395	0.957531	0.933762	0.999301	0.949041	0.998476
PGSC0003DMT400043852	0.998095	0.986296	0.997399	0.999994	0.991586	0.526613	0.386227	0.420816	0.861329	0.813372	0.500565	0.954086	0.955963	0.852242	0.796791	0.744695	0.972319	0.987895	0.97383	0.995071	0.98314	0.99668
PGSC0003DMT400044079	-0.696859	-0.767555	-0.594898	-0.648616	-0.744033	-0.988063	-0.951495	-0.962444	-0.946494	-0.971183	-0.982932	-0.848676	-0.845311	-0.952034	-0.977466	-0.991458	-0.810564	-0.761113	-0.806706	-0.572824	-0.779058	-0.587334
PGSC0003DMT400044379	0.618498	0.533574	0.717844	0.668414	0.563613	-0.283671	-0.431084	-0.396671	0.194401	0.107484	-0.31265	0.411739	0.417499	0.177086	0.0796492	-0.00215517	0.473029	0.541997	0.478796	0.736507	0.518142	0.724341
PGSC0003DMT400044824	-0.931603	-0.964305	-0.874754	-0.905923	-0.95417	-0.835116	-0.738114	-0.763087	-0.995085	-0.98254	-0.818033	-0.991623	-0.990785	-0.993186	-0.976955	-0.956223	-0.980483	-0.961612	-0.979173	-0.861256	-0.968951	-0.870171
PGSC0003DMT400044827	-0.996134	-0.999871	-0.975496	-0.988287	-0.999802	-0.647508	-0.519474	-0.551401	-0.927466	-0.891036	-0.624076	-0.988088	-0.989042	-0.920733	-0.877998	-0.835902	-0.996292	-0.999982	-0.996835	-0.969153	-0.999416	-0.973389
PGSC0003DMT400045182	0.993805	0.976895	0.999747	0.998936	0.983942	0.483784	0.339984	0.375287	0.835059	0.783505	0.456994	0.938049	0.940223	0.825235	0.765828	0.710662	0.959527	0.978981	0.961353	0.998766	0.972857	0.999492
PGSC0003DMT400045220	0.902829	0.942594	0.837359	0.872873	0.929988	0.872765	0.785042	0.807894	0.999644	0.993435	0.857544	0.979663	0.978373	0.999018	0.989849	0.974907	0.963668	0.93921	0.961895	0.822187	0.948497	0.832196
PGSC0003DMT400045239	-0.981031	-0.995856	-0.946381	-0.966306	-0.991945	-0.725272	-0.607854	-0.637433	-0.962126	-0.934461	-0.704039	-0.998878	-0.999157	-0.957173	-0.924142	-0.889794	-0.99978	-0.994897	-0.999621	-0.937248	-0.997342	-0.94331
PGSC0003DMT400045608	-0.0847366	-0.187728	0.049012	-0.0195935	-0.15232	-0.862044	-0.93108	-0.916626	-0.527811	-0.60038	-0.877032	-0.321494	-0.315494	-0.542697	-0.622502	-0.684432	-0.25606	-0.177905	-0.249715	0.0761499	-0.205517	0.0583765
PGSC0003DMT400045834	0.997799	0.999291	0.980021	0.991353	0.999999	0.630892	0.500892	0.533248	0.919171	0.881021	0.607049	0.984532	0.985622	0.912088	0.867451	0.823849	0.994201	0.999617	0.994885	0.974251	0.998444	0.978113
PGSC0003DMT400046614	0.860905	0.803432	0.921108	0.892244	0.824303	0.0825016	-0.0754067	-0.0376628	0.536144	0.459923	0.0522109	0.713568	0.717988	0.521186	0.43492	0.359807	0.759758	0.80934	0.764006	0.931352	0.792497	0.924718
PGSC0003DMT400046778	0.90538	0.856404	0.953951	0.931137	0.874399	0.176887	0.0197477	0.0575239	0.613978	0.542269	0.146928	0.776949	0.780918	0.599973	0.518569	0.446892	0.81814	0.861519	0.821893	0.961754	0.846896	0.956722
PGSC0003DMT400047475	-0.816331	-0.751954	-0.886118	-0.852252	-0.775151	-0.000580026	0.156844	0.119402	-0.465188	-0.385632	0.0297764	-0.653774	-0.658551	-0.449517	-0.359688	-0.28216	-0.703937	-0.758502	-0.70858	-0.898391	-0.73987	-0.890425
PGSC0003DMT400047991	0.734415	0.659982	0.818431	0.777102	0.686546	-0.129283	-0.283766	-0.24732	0.346298	0.262553	-0.159325	0.549977	0.555252	0.329713	0.235476	0.15519	0.605743	0.667455	0.610948	0.833751	0.646243	0.823784
PGSC0003DMT400048095	-0.694655	-0.616217	-0.784451	-0.740076	-0.644113	0.185431	0.337806	0.301989	-0.29242	-0.207288	0.215176	-0.501621	-0.507086	-0.275523	-0.179859	-0.0987929	-0.559543	-0.624054	-0.564966	-0.801023	-0.601827	-0.790232
PGSC0003DMT400048133	-0.44503	-0.535599	-0.321523	-0.385698	-0.504916	-0.98799	-0.999996	-0.999392	-0.803047	-0.852289	-0.992225	-0.647025	-0.642186	-0.813423	-0.866578	-0.904495	-0.593429	-0.527136	-0.588138	-0.295659	-0.550832	-0.312629
PGSC0003DMT400048325	0.792069	0.851165	0.703507	0.750585	0.831758	0.955971	0.897857	0.913857	0.982858	0.995254	0.946622	0.915464	0.912898	0.985955	0.997585	0.999923	0.885838	0.845878	0.882776	0.683925	0.860548	0.696812
PGSC0003DMT400049165	0.687029	0.758757	0.583899	0.638193	0.734866	0.990069	0.955596	0.966051	0.942012	0.967848	0.985346	0.841396	0.837958	0.947779	0.974502	0.98959	0.802515	0.752211	0.798585	0.56161	0.77045	0.57626
PGSC0003DMT400049192	0.922935	0.87798	0.966057	0.946069	0.894611	0.219386	0.0630697	0.100747	0.647617	0.578182	0.189669	0.803509	0.807262	0.634089	0.555147	0.485251	0.842297	0.882719	0.845814	0.972724	0.869151	0.968438
PGSC0003DMT400049614	0.550637	0.460996	0.657124	0.603889	0.492579	-0.362849	-0.505013	-0.472029	0.111711	0.0239873	-0.390969	0.334108	0.340068	0.0941819	-0.00396917	-0.0857525	0.397712	0.469839	0.403721	0.677376	0.444821	0.664165
PGSC0003DMT400053964	0.964916	0.986961	0.921239	0.945745	0.980541	0.772024	0.662346	0.690191	0.978957	0.957248	0.752374	0.999731	0.999564	0.975209	0.948787	0.919766	0.995811	0.985303	0.995189	0.910322	0.989719	0.91755
PGSC0003DMT400055529	0.239859	0.339354	0.108139	0.176055	0.305342	0.930828	0.976752	0.967951	0.654411	0.718302	0.941493	0.465934	0.460324	0.667634	0.737471	0.790244	0.404403	0.32994	0.398397	0.0810696	0.356365	0.0988112
PGSC0003DMT400056008	-0.423248	-0.515025	-0.298535	-0.363278	-0.483898	-0.983965	-0.999774	-0.998257	-0.788404	-0.839393	-0.988926	-0.628401	-0.623464	-0.799122	-0.854259	-0.893918	-0.573795	-0.506436	-0.568412	-0.272475	-0.530492	-0.289571
PGSC0003DMT400056352	0.921991	0.876807	0.965423	0.945274	0.893515	0.217	0.0606286	0.0983134	0.645752	0.576184	0.187267	0.802051	0.805816	0.632196	0.553111	0.483111	0.840976	0.881567	0.844507	0.972154	0.867939	0.967825
PGSC0003DMT400058234	-0.252497	-0.35159	-0.121092	-0.188875	-0.317732	-0.935514	-0.979464	-0.971143	-0.664215	-0.727312	-0.945807	-0.477431	-0.471859	-0.677285	-0.746214	-0.798166	-0.416294	-0.34222	-0.410322	-0.0940583	-0.368517	-0.111777
PGSC0003DMT400058309	0.493901	0.581507	0.373427	0.43616	0.551905	0.995027	0.998301	0.99979	0.834791	0.879927	0.997592	0.688225	0.683618	0.844363	0.892865	0.926708	0.637058	0.57335	0.631989	0.348067	0.596171	0.364711
PGSC0003DMT400058347	0.0188429	0.122545	-0.114772	-0.0463829	0.0868117	0.826744	0.904995	0.888269	0.47065	0.546335	0.84344	0.258349	0.252229	0.486125	0.569536	0.634862	0.191754	0.112624	0.185314	-0.141739	0.140531	-0.124083
PGSC0003DMT400058554	0.8045	0.861818	0.718027	0.764064	0.84304	0.94971	0.888578	0.905282	0.986454	0.99705	0.939767	0.923575	0.921129	0.989192	0.998806	0.999455	0.895226	0.856707	0.892284	0.698837	0.870878	0.711468
PGSC0003DMT400058739	0.106677	0.20933	-0.0269863	0.0416248	0.174066	0.873005	0.938895	0.925214	0.546403	0.61786	0.887408	0.342286	0.336332	0.561077	0.6396	0.700335	0.277303	0.199551	0.270996	-0.0541552	0.227037	-0.0363597
PGSC0003DMT400058916	0.571269	0.482968	0.675706	0.623565	0.514114	-0.339513	-0.483346	-0.449912	0.136441	0.0488939	-0.36791	0.357493	0.363398	0.118963	0.0209531	-0.0608965	0.420454	0.491692	0.426396	0.695499	0.467003	0.682589
PGSC0003DMT400059950	0.955565	0.981006	0.90767	0.934313	0.973404	0.792912	0.687106	0.714077	0.985252	0.966413	0.774049	0.99839	0.998011	0.982084	0.958851	0.932415	0.992183	0.979019	0.991343	0.895924	0.984363	0.903695
PGSC0003DMT400060792	0.791778	0.850915	0.703169	0.75027	0.831494	0.956111	0.898066	0.91405	0.982771	0.995207	0.946776	0.915272	0.912704	0.985875	0.997552	0.999929	0.885617	0.845624	0.882552	0.683577	0.860305	0.69647
PGSC0003DMT400062562	0.560494	0.643446	0.444944	0.505308	0.615531	0.999772	0.99067	0.995113	0.875353	0.914439	0.99996	0.742939	0.738687	0.883737	0.925396	0.953296	0.69548	0.635766	0.690752	0.420431	0.657228	0.436526
PGSC0003DMT400062862	0.876358	0.921629	0.80423	0.843091	0.907093	0.899618	0.819661	0.840728	0.999508	0.998399	0.885947	0.96637	0.964722	0.999906	0.996428	0.986181	0.946546	0.917706	0.94441	0.787774	0.928518	0.798621
PGSC0003DMT400063260	0.96797	0.936673	0.992819	0.982279	0.948649	0.354673	0.203068	0.239933	0.748523	0.687381	0.326127	0.879374	0.882371	0.736722	0.666809	0.603617	0.909845	0.940125	0.912546	0.995705	0.930165	0.993897
PGSC0003DMT400064343	-0.898025	-0.847496	-0.94871	-0.924798	-0.866018	-0.160117	-0.00273499	-0.0405305	-0.60046	-0.527896	-0.130078	-0.766126	-0.770178	-0.586276	-0.503947	-0.431607	-0.808238	-0.852757	-0.812083	-0.956955	-0.837726	-0.951633
PGSC0003DMT400064403	0.315049	0.411882	0.185557	0.252502	0.37888	0.956558	0.990526	0.984627	0.711543	0.770514	0.964968	0.533706	0.528343	0.723814	0.788032	0.835748	0.474692	0.402758	0.46891	0.158772	0.428346	0.176334
PGSC0003DMT400064428	-0.952953	-0.916332	-0.984884	-0.970688	-0.930126	-0.303517	-0.149743	-0.187007	-0.711513	-0.647039	-0.274453	-0.852298	-0.855592	-0.69902	-0.625472	-0.559553	-0.886038	-0.920287	-0.889059	-0.989229	-0.908917	-0.986465
PGSC0003DMT400065994	0.520284	0.428809	0.629612	0.574855	0.460987	-0.396101	-0.535704	-0.503404	0.0759275	-0.0119538	-0.423792	0.300021	0.306054	0.0583448	-0.0399023	-0.121501	0.364484	0.437813	0.370583	0.650503	0.412349	0.63687
PGSC0003DMT400066182	0.768587	0.830854	0.676324	0.725242	0.810325	0.966317	0.913757	0.92846	0.975242	0.990898	0.958059	0.899707	0.896926	0.978988	0.994274	0.999683	0.867789	0.825253	0.864511	0.656046	0.840813	0.669386
PGSC0003DMT400066370	-0.321967	-0.418521	-0.192723	-0.259556	-0.385623	-0.958661	-0.991501	-0.985876	-0.716652	-0.775145	-0.966857	-0.539864	-0.534524	-0.72883	-0.792503	-0.839733	-0.481102	-0.409426	-0.475343	-0.165972	-0.434929	-0.183512
PGSC0003DMT400066505	0.990173	0.970303	0.999979	0.997184	0.978367	0.458263	0.312635	0.348315	0.818794	0.7652	0.431071	0.927632	0.929978	0.808551	0.746904	0.690012	0.950979	0.972671	0.952986	0.999785	0.965755	0.999996
PGSC0003DMT400066965	-0.613608	-0.528313	-0.713508	-0.663783	-0.558474	0.289619	0.436678	0.402363	-0.188307	-0.10131	0.318541	-0.406073	-0.41185	-0.170972	-0.0734587	0.0083638	-0.467549	-0.536769	-0.473336	-0.732294	-0.512822	-0.720047
PGSC0003DMT400067343	0.611687	0.526248	0.711803	0.661963	0.556456	-0.291944	-0.438863	-0.404586	0.18592	0.0988918	-0.320843	0.403851	0.409634	0.168577	0.071035	-0.0107937	0.4654	0.534717	0.471194	0.730637	0.510734	0.718358
PGSC0003DMT400068332	0.946103	0.907366	0.980865	0.965206	0.921881	0.282629	0.128107	0.165502	0.695993	0.630228	0.25338	0.840668	0.844079	0.683231	0.608277	0.541314	0.875698	0.91152	0.878846	0.985796	0.899591	0.982647
PGSC0003DMT400068782	0.861593	0.804236	0.921633	0.892854	0.825068	0.0838497	-0.0740578	-0.036311	0.537286	0.461124	0.0535618	0.714515	0.718929	0.52234	0.436138	0.361068	0.760637	0.810134	0.764878	0.931844	0.793322	0.925232
PGSC0003DMT400069897	0.927747	0.883985	0.969258	0.950105	0.90021	0.231752	0.0757317	0.113367	0.657236	0.588491	0.202115	0.811	0.814688	0.643853	0.565659	0.49631	0.849071	0.888612	0.852517	0.97559	0.875358	0.971523
PGSC0003DMT400070196	0.988797	0.967957	0.999873	0.996425	0.976353	0.449782	0.30358	0.339377	0.813293	0.759038	0.422463	0.924035	0.926436	0.802913	0.740541	0.683091	0.947992	0.970417	0.950059	0.999937	0.963242	0.999978
PGSC0003DMT400070311	0.684067	0.60464	0.775302	0.730168	0.632864	-0.199774	-0.351526	-0.31589	0.278412	0.192968	-0.229426	0.488923	0.494435	0.261444	0.165462	0.0842382	0.54737	0.612567	0.552847	0.792188	0.59009	0.781191
PGSC0003DMT400070439	-0.664124	-0.738155	-0.558396	-0.613968	-0.713442	-0.993959	-0.964289	-0.973611	-0.931132	-0.959567	-0.990169	-0.824201	-0.8206	-0.937414	-0.967061	-0.984641	-0.783592	-0.731378	-0.779501	-0.535635	-0.750273	-0.550592
PGSC0003DMT400070444	-0.999986	-0.994034	-0.991743	-0.998203	-0.997311	-0.573743	-0.437661	-0.471333	-0.888624	-0.844902	-0.548616	-0.969468	-0.971001	-0.880404	-0.829618	-0.781168	-0.983954	-0.995074	-0.985103	-0.98789	-0.991892	-0.990497
PGSC0003DMT400070451	-0.608668	-0.687754	-0.497323	-0.555644	-0.661231	-0.999277	-0.980832	-0.987496	-0.902511	-0.936852	-0.997662	-0.781365	-0.777399	-0.90996	-0.946263	-0.969545	-0.736909	-0.680467	-0.73246	-0.473552	-0.700811	-0.489166
PGSC0003DMT400070465	-0.991495	-0.999649	-0.965253	-0.9809	-0.998051	-0.679341	-0.555355	-0.586391	-0.942533	-0.90954	-0.656752	-0.99374	-0.994427	-0.936499	-0.897566	-0.858496	-0.99905	-0.999334	-0.999315	-0.957791	-0.999965	-0.962759
PGSC0003DMT400070738	-0.865057	-0.808297	-0.924276	-0.895924	-0.828927	-0.0906881	0.0672104	0.0294501	-0.543063	-0.467204	-0.0604152	-0.7193	-0.723683	-0.528182	-0.442305	-0.367461	-0.765075	-0.814139	-0.769282	-0.934313	-0.797482	-0.927815
PGSC0003DMT400070825	-0.953596	-0.917183	-0.985251	-0.971198	-0.930906	-0.305546	-0.151848	-0.189099	-0.713008	-0.648662	-0.276501	-0.853411	-0.856693	-0.700542	-0.627132	-0.561318	-0.887023	-0.921118	-0.890032	-0.989539	-0.909803	-0.986812
PGSC0003DMT400071481	0.990754	0.971315	0.999998	0.997492	0.979231	0.462008	0.316639	0.352266	0.821209	0.767909	0.434873	0.929199	0.93152	0.811026	0.749702	0.693059	0.952275	0.973642	0.954256	0.999688	0.966841	0.999974
PGSC0003DMT400071861	0.919506	0.873727	0.963743	0.943177	0.890638	0.210779	0.0542715	0.0919747	0.640877	0.570968	0.181008	0.798232	0.802029	0.62725	0.547795	0.477526	0.837514	0.878543	0.841079	0.970642	0.864759	0.966203
PGSC0003DMT400073082	-0.879622	-0.924254	-0.808263	-0.846738	-0.909942	-0.896619	-0.815736	-0.837017	-0.999699	-0.99799	-0.882764	-0.968101	-0.966495	-0.999976	-0.995829	-0.985029	-0.948723	-0.920394	-0.94663	-0.791955	-0.931028	-0.802706
PGSC0003DMT400073092	-0.190777	-0.291662	-0.0580514	-0.126372	-0.257111	-0.911289	-0.964747	-0.95411	-0.615592	-0.682437	-0.923369	-0.420887	-0.415136	-0.629384	-0.702604	-0.758455	-0.357939	-0.282091	-0.351807	-0.030887	-0.308968	-0.0486867
PGSC0003DMT400073506	-0.871786	-0.917936	-0.798601	-0.837992	-0.903091	-0.903688	-0.825017	-0.845787	-0.999169	-0.998887	-0.890273	-0.963907	-0.962202	-0.999732	-0.997179	-0.987697	-0.943468	-0.913927	-0.941274	-0.781942	-0.924983	-0.792921
PGSC0003DMT400073513	-0.861065	-0.909205	-0.785492	-0.82608	-0.89366	-0.912675	-0.836962	-0.857049	-0.998063	-0.99967	-0.899848	-0.957967	-0.956132	-0.999004	-0.998561	-0.990827	-0.936132	-0.905	-0.933806	-0.768375	-0.916609	-0.779653
PGSC0003DMT400074098	-0.471862	-0.377774	-0.585317	-0.52834	-0.410793	0.446679	0.581949	0.550795	-0.0202164	0.0676852	0.473632	-0.246369	-0.252499	-0.00259508	0.0955498	0.176653	-0.311998	-0.387006	-0.318222	-0.607145	-0.360914	-0.592895
PGSC0003DMT400074744	0.89464	0.843418	0.946268	0.921866	0.862175	0.152575	-0.0049005	0.0329002	0.594337	0.521396	0.122504	0.761196	0.765286	0.580073	0.497338	0.424707	0.803719	0.848744	0.807603	0.954711	0.833532	0.949259
PGSC0003DMT400075778	0.57358	0.655526	0.459115	0.518953	0.627973	0.999985	0.98838	0.993419	0.882923	0.920753	0.99969	0.753479	0.749302	0.89106	0.9313	0.957974	0.706807	0.647949	0.702153	0.434792	0.669119	0.450764
PGSC0003DMT400075906	-0.310335	-0.407354	-0.180678	-0.247696	-0.374282	-0.9551	-0.989832	-0.983748	-0.708047	-0.76734	-0.963654	-0.529503	-0.524122	-0.720381	-0.784966	-0.833013	-0.470318	-0.39821	-0.46452	-0.153869	-0.423856	-0.171446
PGSC0003DMT400076178	0.825905	0.879978	0.743264	0.787389	0.862345	0.937486	0.871014	0.88896	0.991844	0.999206	0.92649	0.937116	0.934888	0.993936	0.999929	0.997551	0.911086	0.875188	0.908363	0.7248	0.888451	0.736957
PGSC0003DMT400076179	0.96284	0.985676	0.918179	0.943184	0.978981	0.776954	0.668165	0.695809	0.980518	0.959473	0.757485	0.99952	0.999303	0.976904	0.95122	0.922797	0.995068	0.983942	0.994396	0.907068	0.988574	0.914423
PGSC0003DMT400077702	-0.822876	-0.759435	-0.891354	-0.858171	-0.782317	-0.0120024	0.145552	0.108053	-0.475269	-0.396146	0.0183571	-0.662375	-0.667104	-0.459691	-0.370323	-0.2931	-0.712004	-0.765896	-0.716594	-0.903349	-0.747506	-0.895566
PGSC0003DMT400077766	0.66123	0.579771	0.755442	0.708733	0.608668	-0.229918	-0.38025	-0.34502	0.248639	0.162595	-0.259355	0.461769	0.467375	0.231532	0.134948	0.0534467	0.521282	0.587882	0.526867	0.772977	0.564894	0.761553
PGSC0003DMT400078440	0.518162	0.426564	0.627681	0.572821	0.458781	-0.39838	-0.537799	-0.505549	0.0734508	-0.0144373	-0.42604	0.297651	0.303688	0.0558653	-0.0423838	-0.123966	0.36217	0.435579	0.368275	0.648614	0.410085	0.634954
PGSC0003DMT400078477	0.721729	0.789692	0.622887	0.675066	0.767142	0.982013	0.940048	0.952267	0.957291	0.978987	0.975829	0.866809	0.863635	0.962237	0.984305	0.995442	0.830722	0.783524	0.827053	0.601387	0.800693	0.615523
PGSC0003DMT400079206	0.224527	0.324485	0.0924556	0.160517	0.290295	0.924952	0.973251	0.963872	0.642412	0.707247	0.936063	0.451929	0.446273	0.655816	0.726733	0.780486	0.389937	0.315019	0.38389	0.0653491	0.341593	0.0831137
PGSC0003DMT400079207	0.408844	0.501384	0.283381	0.348475	0.469977	0.981017	0.999312	0.997197	0.778562	0.830679	0.986452	0.616001	0.611002	0.7895	0.845918	0.886707	0.560751	0.492715	0.555309	0.257202	0.516998	0.274375
PGSC0003DMT400079208	0.300352	0.397758	0.170357	0.237526	0.36454	0.951941	0.988286	0.981812	0.700605	0.760576	0.9608	0.52058	0.515165	0.71307	0.778429	0.827167	0.46104	0.388572	0.455211	0.143503	0.414338	0.161109
PGSC0003DMT400079209	0.360599	0.455487	0.232881	0.29902	0.423211	0.969544	0.99601	0.991925	0.744705	0.800451	0.976532	0.573997	0.568802	0.75635	0.816895	0.861337	0.51672	0.44657	0.511094	0.206354	0.471563	0.223751
PGSC0003DMT400081478	-0.99213	-0.973768	-0.999965	-0.998183	-0.981314	-0.471335	-0.326624	-0.362116	-0.82718	-0.774622	-0.444345	-0.933045	-0.935303	-0.81715	-0.756639	-0.700622	-0.955441	-0.975993	-0.957356	-0.999369	-0.96948	-0.999843
PGSC0003DMT400086139	0.984436	0.960871	0.999085	0.9938	0.970201	0.425657	0.277906	0.314016	0.797388	0.741297	0.397992	0.913445	0.916002	0.78663	0.722244	0.66325	0.939111	0.96359	0.941344	0.999878	0.955687	0.999442
PGSC0003DMT400089018	-0.775031	-0.705235	-0.85244	-0.814582	-0.73025	0.0676348	0.223848	0.186849	-0.403722	-0.321796	0.0978903	-0.600635	-0.605684	-0.387537	-0.295202	-0.216061	-0.653848	-0.712283	-0.658796	-0.86634	-0.692256	-0.857305
PGSC0003DMT400090747	0.0756577	0.178774	-0.0581071	0.0104863	0.143312	0.857392	0.927719	0.912947	0.520053	0.593071	0.87262	0.312856	0.306838	0.535024	0.615348	0.677763	0.247245	0.168935	0.240885	-0.0852285	0.196595	-0.0674667
PGSC0003DMT400095311	0.506774	0.414532	0.617302	0.561901	0.446957	-0.410509	-0.548932	-0.516946	0.0602184	-0.0276963	-0.438001	0.284964	0.291026	0.0426193	-0.0556299	-0.137114	0.349777	0.423603	0.355913	0.638463	0.397953	0.624652
PGSC0003DMT400095956	-0.922667	-0.877648	-0.965878	-0.945844	-0.8943	-0.218709	-0.0623768	-0.100056	-0.647088	-0.577615	-0.188987	-0.803096	-0.806852	-0.633552	-0.554569	-0.484644	-0.841923	-0.882392	-0.845443	-0.972563	-0.868807	-0.968264
PGSC0003DMT400097175	-0.806663	-0.740943	-0.878328	-0.843479	-0.764591	0.0159665	0.173164	0.135813	-0.450478	-0.370313	0.0463115	-0.641164	-0.646009	-0.434675	-0.3442	-0.266248	-0.692088	-0.747615	-0.696807	-0.891001	-0.728637	-0.882773

## Sheet: Supp. Table S6
Table S6. Interaction value between metabolite and gene
Gene	Metabolite	Interaction	R	R^2
PGSC0003DMT400000578	NEG_2.81_935.24	GtoM	-0.963725	0.928766
PGSC0003DMT400000578	NEG_2.82_965.2502	GtoM	-0.993724	0.987487
PGSC0003DMT400000578	NEG_2.95_949.255	GtoM	-0.988785	0.977697
PGSC0003DMT400000578	NEG_3.07_979.2672	GtoM	-0.971383	0.943585
PGSC0003DMT400000838	NEG_2.81_935.24	GtoM	0.987329	0.97482
PGSC0003DMT400000838	NEG_2.82_965.2502	GtoM	0.95004	0.902577
PGSC0003DMT400000838	NEG_2.95_949.255	GtoM	0.961159	0.923827
PGSC0003DMT400000838	NEG_3.04_949.2558	GtoM	0.972291	0.945351
PGSC0003DMT400000838	NEG_3.07_979.2672	GtoM	0.982057	0.964437
PGSC0003DMT400000838	NEG_3.13_933.2608	GtoM	0.953459	0.909085
PGSC0003DMT400000838	NEG_3.17_1009.2753	GtoM	0.978447	0.957358
PGSC0003DMT400000838	NEG_3.17_963.2708	GtoM	0.992059	0.984181
PGSC0003DMT400001124	NEG_2.18_757.2166	GtoM	0.950874	0.904162
PGSC0003DMT400001124	NEG_2.57_577.1497	GtoM	0.977877	0.956243
PGSC0003DMT400001124	NEG_2.77_449.1053	GtoM	0.969731	0.940378
PGSC0003DMT400001124	NEG_2.96_919.245	GtoM	0.987789	0.975727
PGSC0003DMT400001124	NEG_3.04_949.2558	GtoM	0.970285	0.941453
PGSC0003DMT400001124	NEG_3.08_885.2384	GtoM	0.997389	0.994785
PGSC0003DMT400001124	NEG_3.08_903.2503	GtoM	0.996912	0.993833
PGSC0003DMT400001124	NEG_3.13_933.2608	GtoM	0.98489	0.970008
PGSC0003DMT400001124	NEG_3.17_1009.2753	GtoM	0.963142	0.927642
PGSC0003DMT400001124	NEG_3.25_979.264	GtoM	0.990126	0.98035
PGSC0003DMT400001124	NEG_3.26_593.1467	GtoM	0.975738	0.952065
PGSC0003DMT400001124	NEG_3.32_723.1884	GtoM	0.989186	0.978488
PGSC0003DMT400001124	NEG_3.64_287.0535	GtoM	0.981511	0.963364
PGSC0003DMT400001125	NEG_2.57_577.1497	GtoM	0.97339	0.947488
PGSC0003DMT400001125	NEG_2.77_449.1053	GtoM	0.964529	0.930316
PGSC0003DMT400001125	NEG_2.96_919.245	GtoM	0.990771	0.981628
PGSC0003DMT400001125	NEG_3.04_949.2558	GtoM	0.975035	0.950693
PGSC0003DMT400001125	NEG_3.08_885.2384	GtoM	0.995702	0.991422
PGSC0003DMT400001125	NEG_3.08_903.2503	GtoM	0.995095	0.990215
PGSC0003DMT400001125	NEG_3.13_933.2608	GtoM	0.988229	0.976596
PGSC0003DMT400001125	NEG_3.17_1009.2753	GtoM	0.968446	0.937889
PGSC0003DMT400001125	NEG_3.25_979.264	GtoM	0.987049	0.974266
PGSC0003DMT400001125	NEG_3.26_593.1467	GtoM	0.971052	0.942942
PGSC0003DMT400001125	NEG_3.32_723.1884	GtoM	0.985976	0.972148
PGSC0003DMT400001125	NEG_3.64_287.0535	GtoM	0.977387	0.955285
PGSC0003DMT400001145	NEG_2.18_757.2166	GtoM	0.996577	0.993166
PGSC0003DMT400001145	NEG_2.57_577.1497	GtoM	0.999774	0.999549
PGSC0003DMT400001145	NEG_2.57_755.1977	GtoM	0.976627	0.953801
PGSC0003DMT400001145	NEG_2.76_787.1989	GtoM	0.989067	0.978255
PGSC0003DMT400001145	NEG_2.77_449.1053	GtoM	0.999892	0.999784
PGSC0003DMT400001145	NEG_3.08_885.2384	GtoM	0.987274	0.974709
PGSC0003DMT400001145	NEG_3.08_903.2503	GtoM	0.98826	0.976659
PGSC0003DMT400001145	NEG_3.25_979.264	GtoM	0.995831	0.991679
PGSC0003DMT400001145	NEG_3.26_593.1467	GtoM	0.999937	0.999873
PGSC0003DMT400001145	NEG_3.32_723.1884	GtoM	0.996408	0.992828
PGSC0003DMT400001145	NEG_3.38_753.1958	GtoM	0.970422	0.94172
PGSC0003DMT400001145	NEG_3.64_287.0535	GtoM	0.999224	0.998449
PGSC0003DMT400001145	NEG_4.05_769.1902	GtoM	0.974569	0.949784
PGSC0003DMT400002125	NEG_2.18_757.2166	GtoM	0.999066	0.998133
PGSC0003DMT400002125	NEG_2.57_577.1497	GtoM	0.998153	0.99631
PGSC0003DMT400002125	NEG_2.57_755.1977	GtoM	0.984359	0.968964
PGSC0003DMT400002125	NEG_2.76_787.1989	GtoM	0.994123	0.98828
PGSC0003DMT400002125	NEG_2.77_449.1053	GtoM	0.999691	0.999383
PGSC0003DMT400002125	NEG_3.08_885.2384	GtoM	0.980217	0.960825
PGSC0003DMT400002125	NEG_3.08_903.2503	GtoM	0.98145	0.963244
PGSC0003DMT400002125	NEG_3.25_979.264	GtoM	0.991448	0.982968
PGSC0003DMT400002125	NEG_3.26_593.1467	GtoM	0.99871	0.997422
PGSC0003DMT400002125	NEG_3.32_723.1884	GtoM	0.992282	0.984624
PGSC0003DMT400002125	NEG_3.38_753.1958	GtoM	0.979206	0.958844
PGSC0003DMT400002125	NEG_3.64_287.0535	GtoM	0.996887	0.993783
PGSC0003DMT400002125	NEG_4.05_769.1902	GtoM	0.982664	0.965629
PGSC0003DMT400002991	NEG_2.18_757.2166	GtoM	0.99555	0.99112
PGSC0003DMT400002991	NEG_2.57_577.1497	GtoM	0.999954	0.999907
PGSC0003DMT400002991	NEG_2.57_755.1977	GtoM	0.974065	0.948803
PGSC0003DMT400002991	NEG_2.76_787.1989	GtoM	0.987288	0.974738
PGSC0003DMT400002991	NEG_2.77_449.1053	GtoM	0.999654	0.999309
PGSC0003DMT400002991	NEG_3.08_885.2384	GtoM	0.989054	0.978228
PGSC0003DMT400002991	NEG_3.08_903.2503	GtoM	0.989968	0.980037
PGSC0003DMT400002991	NEG_3.25_979.264	GtoM	0.996823	0.993656
PGSC0003DMT400002991	NEG_3.26_593.1467	GtoM	1	1
PGSC0003DMT400002991	NEG_3.32_723.1884	GtoM	0.997324	0.994655
PGSC0003DMT400002991	NEG_3.38_753.1958	GtoM	0.967553	0.936159
PGSC0003DMT400002991	NEG_3.64_287.0535	GtoM	0.999614	0.999229
PGSC0003DMT400002991	NEG_4.05_769.1902	GtoM	0.9719	0.94459
PGSC0003DMT400003078	NEG_2.81_935.24	GtoM	0.983226	0.966734
PGSC0003DMT400003078	NEG_2.95_949.255	GtoM	0.954242	0.910577
PGSC0003DMT400003078	NEG_2.96_919.245	GtoM	0.95538	0.912752
PGSC0003DMT400003078	NEG_3.04_949.2558	GtoM	0.977634	0.955768
PGSC0003DMT400003078	NEG_3.07_979.2672	GtoM	0.977237	0.954991
PGSC0003DMT400003078	NEG_3.13_933.2608	GtoM	0.960437	0.922439
PGSC0003DMT400003078	NEG_3.17_1009.2753	GtoM	0.983131	0.966547
PGSC0003DMT400003078	NEG_3.17_963.2708	GtoM	0.994798	0.989622
PGSC0003DMT400004046	NEG_2.18_757.2166	GtoM	0.999996	0.999991
PGSC0003DMT400004046	NEG_2.57_577.1497	GtoM	0.994283	0.988598
PGSC0003DMT400004046	NEG_2.57_755.1977	GtoM	0.991445	0.982964
PGSC0003DMT400004046	NEG_2.76_787.1989	GtoM	0.998062	0.996128
PGSC0003DMT400004046	NEG_2.77_449.1053	GtoM	0.997477	0.99496
PGSC0003DMT400004046	NEG_3.08_885.2384	GtoM	0.97003	0.940958
PGSC0003DMT400004046	NEG_3.08_903.2503	GtoM	0.971548	0.943906
PGSC0003DMT400004046	NEG_3.25_979.264	GtoM	0.984362	0.968969
PGSC0003DMT400004046	NEG_3.26_593.1467	GtoM	0.9953	0.990622
PGSC0003DMT400004046	NEG_3.32_723.1884	GtoM	0.985496	0.971203
PGSC0003DMT400004046	NEG_3.38_753.1958	GtoM	0.98753	0.975216
PGSC0003DMT400004046	NEG_3.64_287.0535	GtoM	0.992182	0.984425
PGSC0003DMT400004046	NEG_4.05_769.1902	GtoM	0.990178	0.980452
PGSC0003DMT400007511	NEG_2.81_935.24	GtoM	0.999916	0.999832
PGSC0003DMT400007511	NEG_2.82_965.2502	GtoM	0.989488	0.979087
PGSC0003DMT400007511	NEG_2.95_949.255	GtoM	0.994247	0.988527
PGSC0003DMT400007511	NEG_3.07_979.2672	GtoM	0.999848	0.999697
PGSC0003DMT400007511	NEG_3.17_963.2708	GtoM	0.955804	0.91356
PGSC0003DMT400007965	NEG_2.96_919.245	GtoM	0.999975	0.99995
PGSC0003DMT400007965	NEG_3.04_949.2558	GtoM	0.996732	0.993475
PGSC0003DMT400007965	NEG_3.08_885.2384	GtoM	0.972327	0.945419
PGSC0003DMT400007965	NEG_3.08_903.2503	GtoM	0.970828	0.942507
PGSC0003DMT400007965	NEG_3.13_933.2608	GtoM	0.999945	0.999889
PGSC0003DMT400007965	NEG_3.17_1009.2753	GtoM	0.994085	0.988204
PGSC0003DMT400007965	NEG_3.17_963.2708	GtoM	0.98187	0.964068
PGSC0003DMT400007965	NEG_3.25_979.264	GtoM	0.954096	0.9103
PGSC0003DMT400007965	NEG_3.32_723.1884	GtoM	0.952112	0.906516
PGSC0003DMT400008273	NEG_2.57_755.1977	GtoM	0.964321	0.929916
PGSC0003DMT400008273	NEG_3.38_753.1958	GtoM	0.971163	0.943157
PGSC0003DMT400008273	NEG_4.05_769.1902	GtoM	0.966762	0.934628
PGSC0003DMT400008366	NEG_2.18_757.2166	GtoM	0.955492	0.912965
PGSC0003DMT400008366	NEG_2.57_755.1977	GtoM	0.986319	0.972826
PGSC0003DMT400008366	NEG_2.76_787.1989	GtoM	0.972694	0.946133
PGSC0003DMT400008366	NEG_3.38_753.1958	GtoM	0.990437	0.980965
PGSC0003DMT400008366	NEG_4.05_769.1902	GtoM	0.987822	0.975792
PGSC0003DMT400010235	NEG_2.57_577.1497	GtoM	0.973964	0.948605
PGSC0003DMT400010235	NEG_2.77_449.1053	GtoM	0.965191	0.931593
PGSC0003DMT400010235	NEG_2.96_919.245	GtoM	0.990427	0.980945
PGSC0003DMT400010235	NEG_3.04_949.2558	GtoM	0.974473	0.949597
PGSC0003DMT400010235	NEG_3.08_885.2384	GtoM	0.995932	0.99188
PGSC0003DMT400010235	NEG_3.08_903.2503	GtoM	0.995341	0.990704
PGSC0003DMT400010235	NEG_3.13_933.2608	GtoM	0.987841	0.975829
PGSC0003DMT400010235	NEG_3.17_1009.2753	GtoM	0.967816	0.936668
PGSC0003DMT400010235	NEG_3.25_979.264	GtoM	0.98745	0.975057
PGSC0003DMT400010235	NEG_3.26_593.1467	GtoM	0.97165	0.944104
PGSC0003DMT400010235	NEG_3.32_723.1884	GtoM	0.986393	0.972971
PGSC0003DMT400010235	NEG_3.64_287.0535	GtoM	0.977916	0.95632
PGSC0003DMT400010253	NEG_2.18_757.2166	GtoM	0.993161	0.98637
PGSC0003DMT400010253	NEG_2.57_577.1497	GtoM	0.975673	0.951938
PGSC0003DMT400010253	NEG_2.57_755.1977	GtoM	0.999858	0.999716
PGSC0003DMT400010253	NEG_2.76_787.1989	GtoM	0.99866	0.997322
PGSC0003DMT400010253	NEG_2.77_449.1053	GtoM	0.982919	0.96613
PGSC0003DMT400010253	NEG_3.25_979.264	GtoM	0.957923	0.917616
PGSC0003DMT400010253	NEG_3.26_593.1467	GtoM	0.977815	0.956121
PGSC0003DMT400010253	NEG_3.32_723.1884	GtoM	0.959784	0.921186
PGSC0003DMT400010253	NEG_3.38_753.1958	GtoM	0.99903	0.998061
PGSC0003DMT400010253	NEG_3.64_287.0535	GtoM	0.971535	0.943881
PGSC0003DMT400010253	NEG_4.05_769.1902	GtoM	0.999656	0.999312
PGSC0003DMT400014179	NEG_2.18_757.2166	GtoM	-0.968166	0.937346
PGSC0003DMT400014179	NEG_2.57_755.1977	GtoM	-0.992913	0.985875
PGSC0003DMT400014179	NEG_2.76_787.1989	GtoM	-0.982426	0.96516
PGSC0003DMT400014179	NEG_2.77_449.1053	GtoM	-0.948896	0.900404
PGSC0003DMT400014179	NEG_3.38_753.1958	GtoM	-0.995777	0.991571
PGSC0003DMT400014179	NEG_4.05_769.1902	GtoM	-0.993983	0.988003
PGSC0003DMT400014383	NEG_2.18_757.2166	GtoM	0.996721	0.993452
PGSC0003DMT400014383	NEG_2.57_577.1497	GtoM	0.999735	0.999471
PGSC0003DMT400014383	NEG_2.57_755.1977	GtoM	0.977003	0.954535
PGSC0003DMT400014383	NEG_2.76_787.1989	GtoM	0.989325	0.978763
PGSC0003DMT400014383	NEG_2.77_449.1053	GtoM	0.999916	0.999833
PGSC0003DMT400014383	NEG_3.08_885.2384	GtoM	0.986993	0.974156
PGSC0003DMT400014383	NEG_3.08_903.2503	GtoM	0.987991	0.976126
PGSC0003DMT400014383	NEG_3.25_979.264	GtoM	0.995669	0.991358
PGSC0003DMT400014383	NEG_3.26_593.1467	GtoM	0.999915	0.999831
PGSC0003DMT400014383	NEG_3.32_723.1884	GtoM	0.996258	0.992529
PGSC0003DMT400014383	NEG_3.38_753.1958	GtoM	0.970844	0.942539
PGSC0003DMT400014383	NEG_3.64_287.0535	GtoM	0.999154	0.998308
PGSC0003DMT400014383	NEG_4.05_769.1902	GtoM	0.97496	0.950547
PGSC0003DMT400014960	NEG_2.18_757.2166	GtoM	-0.953541	0.90924
PGSC0003DMT400014960	NEG_2.57_755.1977	GtoM	-0.985219	0.970657
PGSC0003DMT400014960	NEG_2.76_787.1989	GtoM	-0.971154	0.94314
PGSC0003DMT400014960	NEG_3.38_753.1958	GtoM	-0.989512	0.979135
PGSC0003DMT400014960	NEG_4.05_769.1902	GtoM	-0.986782	0.973739
PGSC0003DMT400016494	NEG_2.81_935.24	GtoM	0.976163	0.952894
PGSC0003DMT400016494	NEG_2.96_919.245	GtoM	0.965227	0.931663
PGSC0003DMT400016494	NEG_3.04_949.2558	GtoM	0.984459	0.969159
PGSC0003DMT400016494	NEG_3.07_979.2672	GtoM	0.969124	0.939202
PGSC0003DMT400016494	NEG_3.13_933.2608	GtoM	0.969684	0.940286
PGSC0003DMT400016494	NEG_3.17_1009.2753	GtoM	0.988983	0.978088
PGSC0003DMT400016494	NEG_3.17_963.2708	GtoM	0.997777	0.99556
PGSC0003DMT400016512	NEG_2.96_919.245	GtoM	0.994684	0.989396
PGSC0003DMT400016512	NEG_3.04_949.2558	GtoM	0.999884	0.999769
PGSC0003DMT400016512	NEG_3.13_933.2608	GtoM	0.996344	0.992701
PGSC0003DMT400016512	NEG_3.17_1009.2753	GtoM	0.999919	0.999837
PGSC0003DMT400016512	NEG_3.17_963.2708	GtoM	0.995525	0.99107
PGSC0003DMT400016580	NEG_3.38_753.1958	GtoM	0.949964	0.902431
PGSC0003DMT400016816	NEG_2.81_935.24	GtoM	-0.962281	0.925984
PGSC0003DMT400016816	NEG_2.82_965.2502	GtoM	-0.99311	0.986267
PGSC0003DMT400016816	NEG_2.95_949.255	GtoM	-0.987971	0.976086
PGSC0003DMT400016816	NEG_3.07_979.2672	GtoM	-0.970096	0.941086
PGSC0003DMT400018274	NEG_2.18_757.2166	GtoM	0.955355	0.912704
PGSC0003DMT400018274	NEG_2.57_755.1977	GtoM	0.986243	0.972675
PGSC0003DMT400018274	NEG_2.76_787.1989	GtoM	0.972586	0.945923
PGSC0003DMT400018274	NEG_3.38_753.1958	GtoM	0.990372	0.980838
PGSC0003DMT400018274	NEG_4.05_769.1902	GtoM	0.98775	0.975649
PGSC0003DMT400018670	NEG_2.81_935.24	GtoM	-0.992171	0.984404
PGSC0003DMT400018670	NEG_2.82_965.2502	GtoM	-0.960142	0.921873
PGSC0003DMT400018670	NEG_2.95_949.255	GtoM	-0.970021	0.940941
PGSC0003DMT400018670	NEG_3.04_949.2558	GtoM	-0.963744	0.928803
PGSC0003DMT400018670	NEG_3.07_979.2672	GtoM	-0.987923	0.975992
PGSC0003DMT400018670	NEG_3.17_1009.2753	GtoM	-0.970827	0.942504
PGSC0003DMT400018670	NEG_3.17_963.2708	GtoM	-0.987187	0.974538
PGSC0003DMT400018720	NEG_2.57_577.1497	GtoM	-0.959289	0.920236
PGSC0003DMT400018720	NEG_2.96_919.245	GtoM	-0.996733	0.993477
PGSC0003DMT400018720	NEG_3.04_949.2558	GtoM	-0.985786	0.971774
PGSC0003DMT400018720	NEG_3.08_885.2384	GtoM	-0.989088	0.978295
PGSC0003DMT400018720	NEG_3.08_903.2503	GtoM	-0.988136	0.976412
PGSC0003DMT400018720	NEG_3.13_933.2608	GtoM	-0.995155	0.990334
PGSC0003DMT400018720	NEG_3.17_1009.2753	GtoM	-0.980704	0.961781
PGSC0003DMT400018720	NEG_3.17_963.2708	GtoM	-0.961427	0.924341
PGSC0003DMT400018720	NEG_3.25_979.264	GtoM	-0.976714	0.95397
PGSC0003DMT400018720	NEG_3.26_593.1467	GtoM	-0.95642	0.914739
PGSC0003DMT400018720	NEG_3.32_723.1884	GtoM	-0.975286	0.951183
PGSC0003DMT400018720	NEG_3.64_287.0535	GtoM	-0.964255	0.929788
PGSC0003DMT400020466	NEG_2.18_757.2166	GtoM	0.978701	0.957856
PGSC0003DMT400020466	NEG_2.57_577.1497	GtoM	0.952098	0.906491
PGSC0003DMT400020466	NEG_2.57_755.1977	GtoM	0.997345	0.994696
PGSC0003DMT400020466	NEG_2.76_787.1989	GtoM	0.990003	0.980106
PGSC0003DMT400020466	NEG_2.77_449.1053	GtoM	0.962469	0.926347
PGSC0003DMT400020466	NEG_3.26_593.1467	GtoM	0.955106	0.912227
PGSC0003DMT400020466	NEG_3.38_753.1958	GtoM	0.998956	0.997913
PGSC0003DMT400020466	NEG_4.05_769.1902	GtoM	0.997984	0.995972
PGSC0003DMT400021046	NEG_2.81_935.24	GtoM	-0.998283	0.996569
PGSC0003DMT400021046	NEG_2.82_965.2502	GtoM	-0.976616	0.953778
PGSC0003DMT400021046	NEG_2.95_949.255	GtoM	-0.984044	0.968342
PGSC0003DMT400021046	NEG_3.07_979.2672	GtoM	-0.996045	0.992105
PGSC0003DMT400021046	NEG_3.17_1009.2753	GtoM	-0.952716	0.907668
PGSC0003DMT400021046	NEG_3.17_963.2708	GtoM	-0.974379	0.949414
PGSC0003DMT400022254	NEG_2.81_935.24	GtoM	0.999612	0.999225
PGSC0003DMT400022254	NEG_2.82_965.2502	GtoM	0.982766	0.96583
PGSC0003DMT400022254	NEG_2.95_949.255	GtoM	0.989051	0.978222
PGSC0003DMT400022254	NEG_3.07_979.2672	GtoM	0.998306	0.996616
PGSC0003DMT400022254	NEG_3.17_963.2708	GtoM	0.967	0.935088
PGSC0003DMT400022651	NEG_2.57_755.1977	GtoM	0.976806	0.95415
PGSC0003DMT400022651	NEG_2.76_787.1989	GtoM	0.959823	0.921261
PGSC0003DMT400022651	NEG_3.38_753.1958	GtoM	0.982267	0.964848
PGSC0003DMT400022651	NEG_4.05_769.1902	GtoM	0.978771	0.957993
PGSC0003DMT400023322	NEG_2.81_935.24	GtoM	0.979033	0.958506
PGSC0003DMT400023322	NEG_2.82_965.2502	GtoM	0.998893	0.997787
PGSC0003DMT400023322	NEG_2.95_949.255	GtoM	0.996401	0.992815
PGSC0003DMT400023322	NEG_3.07_979.2672	GtoM	0.984766	0.969763
PGSC0003DMT400023467	NEG_2.57_755.1977	GtoM	-0.966927	0.934948
PGSC0003DMT400023467	NEG_3.38_753.1958	GtoM	-0.973504	0.947711
PGSC0003DMT400023467	NEG_4.05_769.1902	GtoM	-0.969277	0.939497
PGSC0003DMT400023715	NEG_3.38_753.1958	GtoM	-0.954196	0.910491
PGSC0003DMT400023715	NEG_4.05_769.1902	GtoM	-0.948716	0.900061
PGSC0003DMT400023914	NEG_2.81_935.24	GtoM	0.991229	0.982535
PGSC0003DMT400023914	NEG_2.82_965.2502	GtoM	0.958068	0.917893
PGSC0003DMT400023914	NEG_2.95_949.255	GtoM	0.968214	0.937437
PGSC0003DMT400023914	NEG_3.04_949.2558	GtoM	0.965674	0.932526
PGSC0003DMT400023914	NEG_3.07_979.2672	GtoM	0.986761	0.973697
PGSC0003DMT400023914	NEG_3.17_1009.2753	GtoM	0.972558	0.945869
PGSC0003DMT400023914	NEG_3.17_963.2708	GtoM	0.98833	0.976796
PGSC0003DMT400025446	NEG_2.96_919.245	GtoM	0.990837	0.981758
PGSC0003DMT400025446	NEG_3.04_949.2558	GtoM	0.998871	0.997743
PGSC0003DMT400025446	NEG_3.13_933.2608	GtoM	0.993063	0.986174
PGSC0003DMT400025446	NEG_3.17_1009.2753	GtoM	0.999809	0.999617
PGSC0003DMT400025446	NEG_3.17_963.2708	GtoM	0.998059	0.996121
PGSC0003DMT400026627	NEG_2.18_757.2166	GtoM	0.976485	0.953523
PGSC0003DMT400026627	NEG_2.57_577.1497	GtoM	0.948825	0.900269
PGSC0003DMT400026627	NEG_2.57_755.1977	GtoM	0.996522	0.993057
PGSC0003DMT400026627	NEG_2.76_787.1989	GtoM	0.988463	0.977059
PGSC0003DMT400026627	NEG_2.77_449.1053	GtoM	0.959558	0.920751
PGSC0003DMT400026627	NEG_3.26_593.1467	GtoM	0.951933	0.906176
PGSC0003DMT400026627	NEG_3.38_753.1958	GtoM	0.99842	0.996842
PGSC0003DMT400026627	NEG_4.05_769.1902	GtoM	0.99726	0.994527
PGSC0003DMT400027378	NEG_2.81_935.24	GtoM	-0.970051	0.941
PGSC0003DMT400027378	NEG_2.82_965.2502	GtoM	-0.996193	0.992401
PGSC0003DMT400027378	NEG_2.95_949.255	GtoM	-0.992187	0.984435
PGSC0003DMT400027378	NEG_3.07_979.2672	GtoM	-0.976978	0.954486
PGSC0003DMT400027429	NEG_2.57_755.1977	GtoM	-0.965993	0.933142
PGSC0003DMT400027429	NEG_3.38_753.1958	GtoM	-0.972666	0.946079
PGSC0003DMT400027429	NEG_4.05_769.1902	GtoM	-0.968375	0.937751
PGSC0003DMT400028253	NEG_2.96_919.245	GtoM	-0.989632	0.979371
PGSC0003DMT400028253	NEG_3.04_949.2558	GtoM	-0.998423	0.996848
PGSC0003DMT400028253	NEG_3.13_933.2608	GtoM	-0.992009	0.984082
PGSC0003DMT400028253	NEG_3.17_1009.2753	GtoM	-0.999602	0.999204
PGSC0003DMT400028253	NEG_3.17_963.2708	GtoM	-0.99856	0.997122
PGSC0003DMT400028801	NEG_2.57_755.1977	GtoM	0.9677	0.936444
PGSC0003DMT400028801	NEG_3.38_753.1958	GtoM	0.974197	0.94906
PGSC0003DMT400028801	NEG_4.05_769.1902	GtoM	0.970022	0.940943
PGSC0003DMT400029325	NEG_2.18_757.2166	GtoM	-0.960106	0.921804
PGSC0003DMT400029325	NEG_2.57_755.1977	GtoM	-0.988839	0.977802
PGSC0003DMT400029325	NEG_2.76_787.1989	GtoM	-0.976295	0.953152
PGSC0003DMT400029325	NEG_3.38_753.1958	GtoM	-0.992524	0.985104
PGSC0003DMT400029325	NEG_4.05_769.1902	GtoM	-0.990193	0.980482
PGSC0003DMT400029916	NEG_2.81_935.24	GtoM	0.999825	0.999651
PGSC0003DMT400029916	NEG_2.82_965.2502	GtoM	0.984417	0.969077
PGSC0003DMT400029916	NEG_2.95_949.255	GtoM	0.99036	0.980814
PGSC0003DMT400029916	NEG_3.07_979.2672	GtoM	0.998797	0.997596
PGSC0003DMT400029916	NEG_3.17_963.2708	GtoM	0.964627	0.930505
PGSC0003DMT400030428	NEG_2.57_577.1497	GtoM	0.96526	0.931727
PGSC0003DMT400030428	NEG_2.77_449.1053	GtoM	0.95525	0.912502
PGSC0003DMT400030428	NEG_2.96_919.245	GtoM	0.994719	0.989467
PGSC0003DMT400030428	NEG_3.04_949.2558	GtoM	0.981859	0.964047
PGSC0003DMT400030428	NEG_3.08_885.2384	GtoM	0.992085	0.984232
PGSC0003DMT400030428	NEG_3.08_903.2503	GtoM	0.99127	0.982617
PGSC0003DMT400030428	NEG_3.13_933.2608	GtoM	0.992756	0.985565
PGSC0003DMT400030428	NEG_3.17_1009.2753	GtoM	0.976175	0.952917
PGSC0003DMT400030428	NEG_3.17_963.2708	GtoM	0.955154	0.91232
PGSC0003DMT400030428	NEG_3.25_979.264	GtoM	0.98119	0.962734
PGSC0003DMT400030428	NEG_3.26_593.1467	GtoM	0.962601	0.926601
PGSC0003DMT400030428	NEG_3.32_723.1884	GtoM	0.979903	0.960209
PGSC0003DMT400030428	NEG_3.64_287.0535	GtoM	0.969841	0.940592
PGSC0003DMT400030430	NEG_2.81_935.24	GtoM	0.960506	0.922572
PGSC0003DMT400030430	NEG_2.96_919.245	GtoM	0.97981	0.960028
PGSC0003DMT400030430	NEG_3.04_949.2558	GtoM	0.993585	0.987211
PGSC0003DMT400030430	NEG_3.07_979.2672	GtoM	0.951617	0.905574
PGSC0003DMT400030430	NEG_3.13_933.2608	GtoM	0.983181	0.966645
PGSC0003DMT400030430	NEG_3.17_1009.2753	GtoM	0.996358	0.992729
PGSC0003DMT400030430	NEG_3.17_963.2708	GtoM	0.999994	0.999988
PGSC0003DMT400030493	NEG_2.81_935.24	GtoM	-0.99973	0.999459
PGSC0003DMT400030493	NEG_2.82_965.2502	GtoM	-0.990925	0.981933
PGSC0003DMT400030493	NEG_2.95_949.255	GtoM	-0.995298	0.990618
PGSC0003DMT400030493	NEG_3.07_979.2672	GtoM	-0.999975	0.999949
PGSC0003DMT400030493	NEG_3.17_963.2708	GtoM	-0.952724	0.907682
PGSC0003DMT400030504	NEG_2.18_757.2166	GtoM	0.983967	0.968191
PGSC0003DMT400030504	NEG_2.57_577.1497	GtoM	0.997166	0.99434
PGSC0003DMT400030504	NEG_2.57_755.1977	GtoM	0.951358	0.905083
PGSC0003DMT400030504	NEG_2.76_787.1989	GtoM	0.970245	0.941376
PGSC0003DMT400030504	NEG_2.77_449.1053	GtoM	0.99382	0.987678
PGSC0003DMT400030504	NEG_2.96_919.245	GtoM	0.957707	0.917203
PGSC0003DMT400030504	NEG_3.08_885.2384	GtoM	0.998006	0.996016
PGSC0003DMT400030504	NEG_3.08_903.2503	GtoM	0.998386	0.996774
PGSC0003DMT400030504	NEG_3.13_933.2608	GtoM	0.952488	0.907233
PGSC0003DMT400030504	NEG_3.25_979.264	GtoM	0.999986	0.999973
PGSC0003DMT400030504	NEG_3.26_593.1467	GtoM	0.996365	0.992743
PGSC0003DMT400030504	NEG_3.32_723.1884	GtoM	0.999931	0.999862
PGSC0003DMT400030504	NEG_3.64_287.0535	GtoM	0.998367	0.996737
PGSC0003DMT400032803	NEG_2.81_935.24	GtoM	-0.999977	0.999954
PGSC0003DMT400032803	NEG_2.82_965.2502	GtoM	-0.988578	0.977286
PGSC0003DMT400032803	NEG_2.95_949.255	GtoM	-0.993568	0.987177
PGSC0003DMT400032803	NEG_3.07_979.2672	GtoM	-0.999722	0.999444
PGSC0003DMT400032803	NEG_3.17_963.2708	GtoM	-0.957598	0.916993
PGSC0003DMT400033569	NEG_2.57_577.1497	GtoM	0.973807	0.9483
PGSC0003DMT400033569	NEG_2.77_449.1053	GtoM	0.96501	0.931244
PGSC0003DMT400033569	NEG_2.96_919.245	GtoM	0.990522	0.981134
PGSC0003DMT400033569	NEG_3.04_949.2558	GtoM	0.974628	0.949899
PGSC0003DMT400033569	NEG_3.08_885.2384	GtoM	0.995869	0.991756
PGSC0003DMT400033569	NEG_3.08_903.2503	GtoM	0.995275	0.990571
PGSC0003DMT400033569	NEG_3.13_933.2608	GtoM	0.987948	0.976041
PGSC0003DMT400033569	NEG_3.17_1009.2753	GtoM	0.96799	0.937004
PGSC0003DMT400033569	NEG_3.25_979.264	GtoM	0.98734	0.974841
PGSC0003DMT400033569	NEG_3.26_593.1467	GtoM	0.971487	0.943786
PGSC0003DMT400033569	NEG_3.32_723.1884	GtoM	0.986279	0.972746
PGSC0003DMT400033569	NEG_3.64_287.0535	GtoM	0.977772	0.956038
PGSC0003DMT400034271	NEG_2.57_755.1977	GtoM	0.969372	0.939683
PGSC0003DMT400034271	NEG_2.76_787.1989	GtoM	0.950249	0.902974
PGSC0003DMT400034271	NEG_3.38_753.1958	GtoM	0.975691	0.951974
PGSC0003DMT400034271	NEG_4.05_769.1902	GtoM	0.971633	0.94407
PGSC0003DMT400034486	NEG_2.96_919.245	GtoM	-0.991714	0.983497
PGSC0003DMT400034486	NEG_3.04_949.2558	GtoM	-0.999165	0.998331
PGSC0003DMT400034486	NEG_3.13_933.2608	GtoM	-0.993824	0.987686
PGSC0003DMT400034486	NEG_3.17_1009.2753	GtoM	-0.999917	0.999833
PGSC0003DMT400034486	NEG_3.17_963.2708	GtoM	-0.997622	0.995249
PGSC0003DMT400035433	NEG_2.18_757.2166	GtoM	0.977338	0.95519
PGSC0003DMT400035433	NEG_2.57_577.1497	GtoM	0.950079	0.90265
PGSC0003DMT400035433	NEG_2.57_755.1977	GtoM	0.996847	0.993704
PGSC0003DMT400035433	NEG_2.76_787.1989	GtoM	0.98906	0.97824
PGSC0003DMT400035433	NEG_2.77_449.1053	GtoM	0.960675	0.922896
PGSC0003DMT400035433	NEG_3.26_593.1467	GtoM	0.953149	0.908492
PGSC0003DMT400035433	NEG_3.38_753.1958	GtoM	0.998636	0.997274
PGSC0003DMT400035433	NEG_4.05_769.1902	GtoM	0.997548	0.995101
PGSC0003DMT400035439	NEG_2.18_757.2166	GtoM	0.999791	0.999582
PGSC0003DMT400035439	NEG_2.57_577.1497	GtoM	0.996511	0.993035
PGSC0003DMT400035439	NEG_2.57_755.1977	GtoM	0.988116	0.976373
PGSC0003DMT400035439	NEG_2.76_787.1989	GtoM	0.99633	0.992674
PGSC0003DMT400035439	NEG_2.77_449.1053	GtoM	0.998866	0.997734
PGSC0003DMT400035439	NEG_3.08_885.2384	GtoM	0.975456	0.951514
PGSC0003DMT400035439	NEG_3.08_903.2503	GtoM	0.97683	0.954197
PGSC0003DMT400035439	NEG_3.25_979.264	GtoM	0.988219	0.976577
PGSC0003DMT400035439	NEG_3.26_593.1467	GtoM	0.997295	0.994598
PGSC0003DMT400035439	NEG_3.32_723.1884	GtoM	0.989201	0.978519
PGSC0003DMT400035439	NEG_3.38_753.1958	GtoM	0.983571	0.967412
PGSC0003DMT400035439	NEG_3.64_287.0535	GtoM	0.994833	0.989693
PGSC0003DMT400035439	NEG_4.05_769.1902	GtoM	0.986631	0.97344
PGSC0003DMT400035440	NEG_2.18_757.2166	GtoM	0.985039	0.970302
PGSC0003DMT400035440	NEG_2.57_577.1497	GtoM	0.997608	0.995221
PGSC0003DMT400035440	NEG_2.57_755.1977	GtoM	0.953225	0.908638
PGSC0003DMT400035440	NEG_2.76_787.1989	GtoM	0.971708	0.944216
PGSC0003DMT400035440	NEG_2.77_449.1053	GtoM	0.99448	0.988991
PGSC0003DMT400035440	NEG_2.96_919.245	GtoM	0.955929	0.9138
PGSC0003DMT400035440	NEG_3.08_885.2384	GtoM	0.997602	0.995209
PGSC0003DMT400035440	NEG_3.08_903.2503	GtoM	0.99802	0.996043
PGSC0003DMT400035440	NEG_3.13_933.2608	GtoM	0.950607	0.903653
PGSC0003DMT400035440	NEG_3.25_979.264	GtoM	1	0.999999
PGSC0003DMT400035440	NEG_3.26_593.1467	GtoM	0.996867	0.993744
PGSC0003DMT400035440	NEG_3.32_723.1884	GtoM	0.999984	0.999968
PGSC0003DMT400035440	NEG_3.64_287.0535	GtoM	0.998698	0.997397
PGSC0003DMT400035440	NEG_4.05_769.1902	GtoM	0.950348	0.903162
PGSC0003DMT400035445	NEG_2.18_757.2166	GtoM	0.961943	0.925334
PGSC0003DMT400035445	NEG_2.57_755.1977	GtoM	0.989807	0.979718
PGSC0003DMT400035445	NEG_2.76_787.1989	GtoM	0.977711	0.95592
PGSC0003DMT400035445	NEG_3.38_753.1958	GtoM	0.993313	0.986671
PGSC0003DMT400035445	NEG_4.05_769.1902	GtoM	0.991099	0.982277
PGSC0003DMT400036081	NEG_2.57_755.1977	GtoM	0.977312	0.95514
PGSC0003DMT400036081	NEG_2.76_787.1989	GtoM	0.960488	0.922538
PGSC0003DMT400036081	NEG_3.38_753.1958	GtoM	0.98271	0.965719
PGSC0003DMT400036081	NEG_4.05_769.1902	GtoM	0.979256	0.958942
PGSC0003DMT400036503	NEG_2.81_935.24	GtoM	-0.951741	0.90581
PGSC0003DMT400036503	NEG_2.96_919.245	GtoM	-0.985359	0.970932
PGSC0003DMT400036503	NEG_3.04_949.2558	GtoM	-0.996526	0.993065
PGSC0003DMT400036503	NEG_3.13_933.2608	GtoM	-0.98821	0.97656
PGSC0003DMT400036503	NEG_3.17_1009.2753	GtoM	-0.998465	0.996932
PGSC0003DMT400036503	NEG_3.17_963.2708	GtoM	-0.99965	0.999299
PGSC0003DMT400037209	NEG_3.38_753.1958	GtoM	0.950005	0.90251
PGSC0003DMT400037644	NEG_2.82_965.2502	GtoM	-0.968581	0.938149
PGSC0003DMT400037644	NEG_2.95_949.255	GtoM	-0.958489	0.918701
PGSC0003DMT400037826	NEG_2.18_757.2166	GtoM	0.999114	0.998228
PGSC0003DMT400037826	NEG_2.57_577.1497	GtoM	0.998084	0.996172
PGSC0003DMT400037826	NEG_2.57_755.1977	GtoM	0.984557	0.969352
PGSC0003DMT400037826	NEG_2.76_787.1989	GtoM	0.994244	0.988521
PGSC0003DMT400037826	NEG_2.77_449.1053	GtoM	0.999663	0.999325
PGSC0003DMT400037826	NEG_3.08_885.2384	GtoM	0.979994	0.960388
PGSC0003DMT400037826	NEG_3.08_903.2503	GtoM	0.981234	0.96282
PGSC0003DMT400037826	NEG_3.25_979.264	GtoM	0.9913	0.982676
PGSC0003DMT400037826	NEG_3.26_593.1467	GtoM	0.998653	0.997307
PGSC0003DMT400037826	NEG_3.32_723.1884	GtoM	0.992142	0.984346
PGSC0003DMT400037826	NEG_3.38_753.1958	GtoM	0.979433	0.959289
PGSC0003DMT400037826	NEG_3.64_287.0535	GtoM	0.996798	0.993606
PGSC0003DMT400037826	NEG_4.05_769.1902	GtoM	0.982872	0.966037
PGSC0003DMT400040310	NEG_2.57_755.1977	GtoM	0.960927	0.923381
PGSC0003DMT400040310	NEG_3.38_753.1958	GtoM	0.968098	0.937213
PGSC0003DMT400040310	NEG_4.05_769.1902	GtoM	0.963481	0.928295
PGSC0003DMT400041580	NEG_2.18_757.2166	GtoM	0.966648	0.934409
PGSC0003DMT400041580	NEG_2.57_755.1977	GtoM	0.992182	0.984426
PGSC0003DMT400041580	NEG_2.76_787.1989	GtoM	0.981289	0.962929
PGSC0003DMT400041580	NEG_3.38_753.1958	GtoM	0.995209	0.99044
PGSC0003DMT400041580	NEG_4.05_769.1902	GtoM	0.993309	0.986663
PGSC0003DMT400042922	NEG_2.18_757.2166	GtoM	0.98037	0.961126
PGSC0003DMT400042922	NEG_2.57_577.1497	GtoM	0.954602	0.911266
PGSC0003DMT400042922	NEG_2.57_755.1977	GtoM	0.997915	0.995833
PGSC0003DMT400042922	NEG_2.76_787.1989	GtoM	0.991139	0.982357
PGSC0003DMT400042922	NEG_2.77_449.1053	GtoM	0.964688	0.930622
PGSC0003DMT400042922	NEG_3.26_593.1467	GtoM	0.957531	0.916865
PGSC0003DMT400042922	NEG_3.38_753.1958	GtoM	0.999301	0.998602
PGSC0003DMT400042922	NEG_3.64_287.0535	GtoM	0.949041	0.900679
PGSC0003DMT400042922	NEG_4.05_769.1902	GtoM	0.998476	0.996954
PGSC0003DMT400043852	NEG_2.18_757.2166	GtoM	0.998095	0.996194
PGSC0003DMT400043852	NEG_2.57_577.1497	GtoM	0.986296	0.97278
PGSC0003DMT400043852	NEG_2.57_755.1977	GtoM	0.997399	0.994805
PGSC0003DMT400043852	NEG_2.76_787.1989	GtoM	0.999994	0.999988
PGSC0003DMT400043852	NEG_2.77_449.1053	GtoM	0.991586	0.983244
PGSC0003DMT400043852	NEG_3.08_885.2384	GtoM	0.954086	0.91028
PGSC0003DMT400043852	NEG_3.08_903.2503	GtoM	0.955963	0.913865
PGSC0003DMT400043852	NEG_3.25_979.264	GtoM	0.972319	0.945404
PGSC0003DMT400043852	NEG_3.26_593.1467	GtoM	0.987895	0.975937
PGSC0003DMT400043852	NEG_3.32_723.1884	GtoM	0.97383	0.948345
PGSC0003DMT400043852	NEG_3.38_753.1958	GtoM	0.995071	0.990166
PGSC0003DMT400043852	NEG_3.64_287.0535	GtoM	0.98314	0.966565
PGSC0003DMT400043852	NEG_4.05_769.1902	GtoM	0.99668	0.99337
PGSC0003DMT400044079	NEG_2.81_935.24	GtoM	-0.988063	0.976269
PGSC0003DMT400044079	NEG_2.82_965.2502	GtoM	-0.951495	0.905343
PGSC0003DMT400044079	NEG_2.95_949.255	GtoM	-0.962444	0.926299
PGSC0003DMT400044079	NEG_3.04_949.2558	GtoM	-0.971183	0.943197
PGSC0003DMT400044079	NEG_3.07_979.2672	GtoM	-0.982932	0.966155
PGSC0003DMT400044079	NEG_3.13_933.2608	GtoM	-0.952034	0.906368
PGSC0003DMT400044079	NEG_3.17_1009.2753	GtoM	-0.977466	0.955441
PGSC0003DMT400044079	NEG_3.17_963.2708	GtoM	-0.991458	0.982988
PGSC0003DMT400044824	NEG_2.57_577.1497	GtoM	-0.964305	0.929885
PGSC0003DMT400044824	NEG_2.77_449.1053	GtoM	-0.95417	0.910441
PGSC0003DMT400044824	NEG_2.96_919.245	GtoM	-0.995085	0.990195
PGSC0003DMT400044824	NEG_3.04_949.2558	GtoM	-0.98254	0.965386
PGSC0003DMT400044824	NEG_3.08_885.2384	GtoM	-0.991623	0.983316
PGSC0003DMT400044824	NEG_3.08_903.2503	GtoM	-0.990785	0.981655
PGSC0003DMT400044824	NEG_3.13_933.2608	GtoM	-0.993186	0.986418
PGSC0003DMT400044824	NEG_3.17_1009.2753	GtoM	-0.976955	0.954442
PGSC0003DMT400044824	NEG_3.17_963.2708	GtoM	-0.956223	0.914362
PGSC0003DMT400044824	NEG_3.25_979.264	GtoM	-0.980483	0.961347
PGSC0003DMT400044824	NEG_3.26_593.1467	GtoM	-0.961612	0.924697
PGSC0003DMT400044824	NEG_3.32_723.1884	GtoM	-0.979173	0.958779
PGSC0003DMT400044824	NEG_3.64_287.0535	GtoM	-0.968951	0.938866
PGSC0003DMT400044827	NEG_2.18_757.2166	GtoM	-0.996134	0.992282
PGSC0003DMT400044827	NEG_2.57_577.1497	GtoM	-0.999871	0.999743
PGSC0003DMT400044827	NEG_2.57_755.1977	GtoM	-0.975496	0.951592
PGSC0003DMT400044827	NEG_2.76_787.1989	GtoM	-0.988287	0.97671
PGSC0003DMT400044827	NEG_2.77_449.1053	GtoM	-0.999802	0.999605
PGSC0003DMT400044827	NEG_3.08_885.2384	GtoM	-0.988088	0.976318
PGSC0003DMT400044827	NEG_3.08_903.2503	GtoM	-0.989042	0.978204
PGSC0003DMT400044827	NEG_3.25_979.264	GtoM	-0.996292	0.992598
PGSC0003DMT400044827	NEG_3.26_593.1467	GtoM	-0.999982	0.999963
PGSC0003DMT400044827	NEG_3.32_723.1884	GtoM	-0.996835	0.99368
PGSC0003DMT400044827	NEG_3.38_753.1958	GtoM	-0.969153	0.939257
PGSC0003DMT400044827	NEG_3.64_287.0535	GtoM	-0.999416	0.998832
PGSC0003DMT400044827	NEG_4.05_769.1902	GtoM	-0.973389	0.947487
PGSC0003DMT400045182	NEG_2.18_757.2166	GtoM	0.993805	0.987647
PGSC0003DMT400045182	NEG_2.57_577.1497	GtoM	0.976895	0.954323
PGSC0003DMT400045182	NEG_2.57_755.1977	GtoM	0.999747	0.999494
PGSC0003DMT400045182	NEG_2.76_787.1989	GtoM	0.998936	0.997874
PGSC0003DMT400045182	NEG_2.77_449.1053	GtoM	0.983942	0.968142
PGSC0003DMT400045182	NEG_3.25_979.264	GtoM	0.959527	0.920693
PGSC0003DMT400045182	NEG_3.26_593.1467	GtoM	0.978981	0.958404
PGSC0003DMT400045182	NEG_3.32_723.1884	GtoM	0.961353	0.9242
PGSC0003DMT400045182	NEG_3.38_753.1958	GtoM	0.998766	0.997533
PGSC0003DMT400045182	NEG_3.64_287.0535	GtoM	0.972857	0.94645
PGSC0003DMT400045182	NEG_4.05_769.1902	GtoM	0.999492	0.998984
PGSC0003DMT400045220	NEG_2.96_919.245	GtoM	0.999644	0.999288
PGSC0003DMT400045220	NEG_3.04_949.2558	GtoM	0.993435	0.986914
PGSC0003DMT400045220	NEG_3.08_885.2384	GtoM	0.979663	0.959739
PGSC0003DMT400045220	NEG_3.08_903.2503	GtoM	0.978373	0.957213
PGSC0003DMT400045220	NEG_3.13_933.2608	GtoM	0.999018	0.998038
PGSC0003DMT400045220	NEG_3.17_1009.2753	GtoM	0.989849	0.979801
PGSC0003DMT400045220	NEG_3.17_963.2708	GtoM	0.974907	0.950444
PGSC0003DMT400045220	NEG_3.25_979.264	GtoM	0.963668	0.928655
PGSC0003DMT400045220	NEG_3.32_723.1884	GtoM	0.961895	0.925242
PGSC0003DMT400045239	NEG_2.18_757.2166	GtoM	-0.981031	0.962423
PGSC0003DMT400045239	NEG_2.57_577.1497	GtoM	-0.995856	0.991728
PGSC0003DMT400045239	NEG_2.76_787.1989	GtoM	-0.966306	0.933747
PGSC0003DMT400045239	NEG_2.77_449.1053	GtoM	-0.991945	0.983956
PGSC0003DMT400045239	NEG_2.96_919.245	GtoM	-0.962126	0.925687
PGSC0003DMT400045239	NEG_3.08_885.2384	GtoM	-0.998878	0.997756
PGSC0003DMT400045239	NEG_3.08_903.2503	GtoM	-0.999157	0.998315
PGSC0003DMT400045239	NEG_3.13_933.2608	GtoM	-0.957173	0.91618
PGSC0003DMT400045239	NEG_3.25_979.264	GtoM	-0.99978	0.99956
PGSC0003DMT400045239	NEG_3.26_593.1467	GtoM	-0.994897	0.989821
PGSC0003DMT400045239	NEG_3.32_723.1884	GtoM	-0.999621	0.999242
PGSC0003DMT400045239	NEG_3.64_287.0535	GtoM	-0.997342	0.994691
PGSC0003DMT400045834	NEG_2.18_757.2166	GtoM	0.997799	0.995603
PGSC0003DMT400045834	NEG_2.57_577.1497	GtoM	0.999291	0.998583
PGSC0003DMT400045834	NEG_2.57_755.1977	GtoM	0.980021	0.960442
PGSC0003DMT400045834	NEG_2.76_787.1989	GtoM	0.991353	0.982781
PGSC0003DMT400045834	NEG_2.77_449.1053	GtoM	0.999999	0.999997
PGSC0003DMT400045834	NEG_3.08_885.2384	GtoM	0.984532	0.969304
PGSC0003DMT400045834	NEG_3.08_903.2503	GtoM	0.985622	0.97145
PGSC0003DMT400045834	NEG_3.25_979.264	GtoM	0.994201	0.988435
PGSC0003DMT400045834	NEG_3.26_593.1467	GtoM	0.999617	0.999235
PGSC0003DMT400045834	NEG_3.32_723.1884	GtoM	0.994885	0.989795
PGSC0003DMT400045834	NEG_3.38_753.1958	GtoM	0.974251	0.949166
PGSC0003DMT400045834	NEG_3.64_287.0535	GtoM	0.998444	0.99689
PGSC0003DMT400045834	NEG_4.05_769.1902	GtoM	0.978113	0.956705
PGSC0003DMT400046778	NEG_2.57_755.1977	GtoM	0.953951	0.910023
PGSC0003DMT400046778	NEG_3.38_753.1958	GtoM	0.961754	0.924971
PGSC0003DMT400046778	NEG_4.05_769.1902	GtoM	0.956722	0.915317
PGSC0003DMT400048133	NEG_2.81_935.24	GtoM	-0.98799	0.976125
PGSC0003DMT400048133	NEG_2.82_965.2502	GtoM	-0.999996	0.999991
PGSC0003DMT400048133	NEG_2.95_949.255	GtoM	-0.999392	0.998785
PGSC0003DMT400048133	NEG_3.07_979.2672	GtoM	-0.992225	0.984511
PGSC0003DMT400048325	NEG_2.81_935.24	GtoM	0.955971	0.913881
PGSC0003DMT400048325	NEG_2.96_919.245	GtoM	0.982858	0.966011
PGSC0003DMT400048325	NEG_3.04_949.2558	GtoM	0.995254	0.99053
PGSC0003DMT400048325	NEG_3.13_933.2608	GtoM	0.985955	0.972107
PGSC0003DMT400048325	NEG_3.17_1009.2753	GtoM	0.997585	0.995176
PGSC0003DMT400048325	NEG_3.17_963.2708	GtoM	0.999923	0.999847
PGSC0003DMT400049165	NEG_2.81_935.24	GtoM	0.990069	0.980237
PGSC0003DMT400049165	NEG_2.82_965.2502	GtoM	0.955596	0.913164
PGSC0003DMT400049165	NEG_2.95_949.255	GtoM	0.966051	0.933255
PGSC0003DMT400049165	NEG_3.04_949.2558	GtoM	0.967848	0.93673
PGSC0003DMT400049165	NEG_3.07_979.2672	GtoM	0.985346	0.970906
PGSC0003DMT400049165	NEG_3.17_1009.2753	GtoM	0.974502	0.949654
PGSC0003DMT400049165	NEG_3.17_963.2708	GtoM	0.98959	0.979288
PGSC0003DMT400049192	NEG_2.57_755.1977	GtoM	0.966057	0.933267
PGSC0003DMT400049192	NEG_3.38_753.1958	GtoM	0.972724	0.946192
PGSC0003DMT400049192	NEG_4.05_769.1902	GtoM	0.968438	0.937871
PGSC0003DMT400053964	NEG_2.18_757.2166	GtoM	0.964916	0.931062
PGSC0003DMT400053964	NEG_2.57_577.1497	GtoM	0.986961	0.974092
PGSC0003DMT400053964	NEG_2.77_449.1053	GtoM	0.980541	0.961461
PGSC0003DMT400053964	NEG_2.96_919.245	GtoM	0.978957	0.958357
PGSC0003DMT400053964	NEG_3.04_949.2558	GtoM	0.957248	0.916323
PGSC0003DMT400053964	NEG_3.08_885.2384	GtoM	0.999731	0.999462
PGSC0003DMT400053964	NEG_3.08_903.2503	GtoM	0.999564	0.999128
PGSC0003DMT400053964	NEG_3.13_933.2608	GtoM	0.975209	0.951033
PGSC0003DMT400053964	NEG_3.17_1009.2753	GtoM	0.948787	0.900197
PGSC0003DMT400053964	NEG_3.25_979.264	GtoM	0.995811	0.991639
PGSC0003DMT400053964	NEG_3.26_593.1467	GtoM	0.985303	0.970823
PGSC0003DMT400053964	NEG_3.32_723.1884	GtoM	0.995189	0.990402
PGSC0003DMT400053964	NEG_3.64_287.0535	GtoM	0.989719	0.979543
PGSC0003DMT400055529	NEG_2.82_965.2502	GtoM	0.976752	0.954044
PGSC0003DMT400055529	NEG_2.95_949.255	GtoM	0.967951	0.936929
PGSC0003DMT400056008	NEG_2.81_935.24	GtoM	-0.983965	0.968188
PGSC0003DMT400056008	NEG_2.82_965.2502	GtoM	-0.999774	0.999549
PGSC0003DMT400056008	NEG_2.95_949.255	GtoM	-0.998257	0.996517
PGSC0003DMT400056008	NEG_3.07_979.2672	GtoM	-0.988926	0.977975
PGSC0003DMT400056352	NEG_2.57_755.1977	GtoM	0.965423	0.932041
PGSC0003DMT400056352	NEG_3.38_753.1958	GtoM	0.972154	0.945083
PGSC0003DMT400056352	NEG_4.05_769.1902	GtoM	0.967825	0.936685
PGSC0003DMT400058234	NEG_2.82_965.2502	GtoM	-0.979464	0.959349
PGSC0003DMT400058234	NEG_2.95_949.255	GtoM	-0.971143	0.943119
PGSC0003DMT400058309	NEG_2.81_935.24	GtoM	0.995027	0.990078
PGSC0003DMT400058309	NEG_2.82_965.2502	GtoM	0.998301	0.996605
PGSC0003DMT400058309	NEG_2.95_949.255	GtoM	0.99979	0.99958
PGSC0003DMT400058309	NEG_3.07_979.2672	GtoM	0.997592	0.995189
PGSC0003DMT400058554	NEG_2.81_935.24	GtoM	0.94971	0.90195
PGSC0003DMT400058554	NEG_2.96_919.245	GtoM	0.986454	0.973092
PGSC0003DMT400058554	NEG_3.04_949.2558	GtoM	0.99705	0.994109
PGSC0003DMT400058554	NEG_3.13_933.2608	GtoM	0.989192	0.9785
PGSC0003DMT400058554	NEG_3.17_1009.2753	GtoM	0.998806	0.997614
PGSC0003DMT400058554	NEG_3.17_963.2708	GtoM	0.999455	0.99891
PGSC0003DMT400059950	NEG_2.18_757.2166	GtoM	0.955565	0.913104
PGSC0003DMT400059950	NEG_2.57_577.1497	GtoM	0.981006	0.962372
PGSC0003DMT400059950	NEG_2.77_449.1053	GtoM	0.973404	0.947515
PGSC0003DMT400059950	NEG_2.96_919.245	GtoM	0.985252	0.970721
PGSC0003DMT400059950	NEG_3.04_949.2558	GtoM	0.966413	0.933954
PGSC0003DMT400059950	NEG_3.08_885.2384	GtoM	0.99839	0.996782
PGSC0003DMT400059950	NEG_3.08_903.2503	GtoM	0.998011	0.996025
PGSC0003DMT400059950	NEG_3.13_933.2608	GtoM	0.982084	0.964488
PGSC0003DMT400059950	NEG_3.17_1009.2753	GtoM	0.958851	0.919395
PGSC0003DMT400059950	NEG_3.25_979.264	GtoM	0.992183	0.984426
PGSC0003DMT400059950	NEG_3.26_593.1467	GtoM	0.979019	0.958478
PGSC0003DMT400059950	NEG_3.32_723.1884	GtoM	0.991343	0.98276
PGSC0003DMT400059950	NEG_3.64_287.0535	GtoM	0.984363	0.968971
PGSC0003DMT400060792	NEG_2.81_935.24	GtoM	0.956111	0.914148
PGSC0003DMT400060792	NEG_2.96_919.245	GtoM	0.982771	0.965838
PGSC0003DMT400060792	NEG_3.04_949.2558	GtoM	0.995207	0.990438
PGSC0003DMT400060792	NEG_3.13_933.2608	GtoM	0.985875	0.97195
PGSC0003DMT400060792	NEG_3.17_1009.2753	GtoM	0.997552	0.99511
PGSC0003DMT400060792	NEG_3.17_963.2708	GtoM	0.999929	0.999858
PGSC0003DMT400062562	NEG_2.81_935.24	GtoM	0.999772	0.999544
PGSC0003DMT400062562	NEG_2.82_965.2502	GtoM	0.99067	0.981426
PGSC0003DMT400062562	NEG_2.95_949.255	GtoM	0.995113	0.99025
PGSC0003DMT400062562	NEG_3.07_979.2672	GtoM	0.99996	0.999919
PGSC0003DMT400062562	NEG_3.17_963.2708	GtoM	0.953296	0.908774
PGSC0003DMT400062862	NEG_2.96_919.245	GtoM	0.999508	0.999017
PGSC0003DMT400062862	NEG_3.04_949.2558	GtoM	0.998399	0.996801
PGSC0003DMT400062862	NEG_3.08_885.2384	GtoM	0.96637	0.93387
PGSC0003DMT400062862	NEG_3.08_903.2503	GtoM	0.964722	0.930689
PGSC0003DMT400062862	NEG_3.13_933.2608	GtoM	0.999906	0.999811
PGSC0003DMT400062862	NEG_3.17_1009.2753	GtoM	0.996428	0.992869
PGSC0003DMT400062862	NEG_3.17_963.2708	GtoM	0.986181	0.972553
PGSC0003DMT400063260	NEG_2.18_757.2166	GtoM	0.96797	0.936966
PGSC0003DMT400063260	NEG_2.57_755.1977	GtoM	0.992819	0.98569
PGSC0003DMT400063260	NEG_2.76_787.1989	GtoM	0.982279	0.964873
PGSC0003DMT400063260	NEG_3.38_753.1958	GtoM	0.995705	0.991428
PGSC0003DMT400063260	NEG_4.05_769.1902	GtoM	0.993897	0.987832
PGSC0003DMT400064343	NEG_2.57_755.1977	GtoM	-0.94871	0.90005
PGSC0003DMT400064343	NEG_3.38_753.1958	GtoM	-0.956955	0.915762
PGSC0003DMT400064343	NEG_4.05_769.1902	GtoM	-0.951633	0.905605
PGSC0003DMT400064403	NEG_2.81_935.24	GtoM	0.956558	0.915004
PGSC0003DMT400064403	NEG_2.82_965.2502	GtoM	0.990526	0.981141
PGSC0003DMT400064403	NEG_2.95_949.255	GtoM	0.984627	0.969491
PGSC0003DMT400064403	NEG_3.07_979.2672	GtoM	0.964968	0.931163
PGSC0003DMT400064428	NEG_2.18_757.2166	GtoM	-0.952953	0.908119
PGSC0003DMT400064428	NEG_2.57_755.1977	GtoM	-0.984884	0.969996
PGSC0003DMT400064428	NEG_2.76_787.1989	GtoM	-0.970688	0.942235
PGSC0003DMT400064428	NEG_3.38_753.1958	GtoM	-0.989229	0.978575
PGSC0003DMT400064428	NEG_4.05_769.1902	GtoM	-0.986465	0.973113
PGSC0003DMT400066182	NEG_2.81_935.24	GtoM	0.966317	0.933768
PGSC0003DMT400066182	NEG_2.96_919.245	GtoM	0.975242	0.951097
PGSC0003DMT400066182	NEG_3.04_949.2558	GtoM	0.990898	0.981878
PGSC0003DMT400066182	NEG_3.07_979.2672	GtoM	0.958059	0.917877
PGSC0003DMT400066182	NEG_3.13_933.2608	GtoM	0.978988	0.958417
PGSC0003DMT400066182	NEG_3.17_1009.2753	GtoM	0.994274	0.98858
PGSC0003DMT400066182	NEG_3.17_963.2708	GtoM	0.999683	0.999366
PGSC0003DMT400066370	NEG_2.81_935.24	GtoM	-0.958661	0.91903
PGSC0003DMT400066370	NEG_2.82_965.2502	GtoM	-0.991501	0.983075
PGSC0003DMT400066370	NEG_2.95_949.255	GtoM	-0.985876	0.971951
PGSC0003DMT400066370	NEG_3.07_979.2672	GtoM	-0.966857	0.934812
PGSC0003DMT400066505	NEG_2.18_757.2166	GtoM	0.990173	0.980443
PGSC0003DMT400066505	NEG_2.57_577.1497	GtoM	0.970303	0.941488
PGSC0003DMT400066505	NEG_2.57_755.1977	GtoM	0.999979	0.999959
PGSC0003DMT400066505	NEG_2.76_787.1989	GtoM	0.997184	0.994376
PGSC0003DMT400066505	NEG_2.77_449.1053	GtoM	0.978367	0.957202
PGSC0003DMT400066505	NEG_3.25_979.264	GtoM	0.950979	0.90436
PGSC0003DMT400066505	NEG_3.26_593.1467	GtoM	0.972671	0.946089
PGSC0003DMT400066505	NEG_3.32_723.1884	GtoM	0.952986	0.908183
PGSC0003DMT400066505	NEG_3.38_753.1958	GtoM	0.999785	0.999569
PGSC0003DMT400066505	NEG_3.64_287.0535	GtoM	0.965755	0.932682
PGSC0003DMT400066505	NEG_4.05_769.1902	GtoM	0.999996	0.999991
PGSC0003DMT400068332	NEG_2.57_755.1977	GtoM	0.980865	0.962096
PGSC0003DMT400068332	NEG_2.76_787.1989	GtoM	0.965206	0.931622
PGSC0003DMT400068332	NEG_3.38_753.1958	GtoM	0.985796	0.971793
PGSC0003DMT400068332	NEG_4.05_769.1902	GtoM	0.982647	0.965596
PGSC0003DMT400069897	NEG_2.57_755.1977	GtoM	0.969258	0.939462
PGSC0003DMT400069897	NEG_2.76_787.1989	GtoM	0.950105	0.9027
PGSC0003DMT400069897	NEG_3.38_753.1958	GtoM	0.97559	0.951775
PGSC0003DMT400069897	NEG_4.05_769.1902	GtoM	0.971523	0.943857
PGSC0003DMT400070196	NEG_2.18_757.2166	GtoM	0.988797	0.97772
PGSC0003DMT400070196	NEG_2.57_577.1497	GtoM	0.967957	0.93694
PGSC0003DMT400070196	NEG_2.57_755.1977	GtoM	0.999873	0.999745
PGSC0003DMT400070196	NEG_2.76_787.1989	GtoM	0.996425	0.992863
PGSC0003DMT400070196	NEG_2.77_449.1053	GtoM	0.976353	0.953266
PGSC0003DMT400070196	NEG_3.26_593.1467	GtoM	0.970417	0.94171
PGSC0003DMT400070196	NEG_3.32_723.1884	GtoM	0.950059	0.902612
PGSC0003DMT400070196	NEG_3.38_753.1958	GtoM	0.999937	0.999874
PGSC0003DMT400070196	NEG_3.64_287.0535	GtoM	0.963242	0.927834
PGSC0003DMT400070196	NEG_4.05_769.1902	GtoM	0.999978	0.999957
PGSC0003DMT400070439	NEG_2.81_935.24	GtoM	-0.993959	0.987954
PGSC0003DMT400070439	NEG_2.82_965.2502	GtoM	-0.964289	0.929854
PGSC0003DMT400070439	NEG_2.95_949.255	GtoM	-0.973611	0.947918
PGSC0003DMT400070439	NEG_3.04_949.2558	GtoM	-0.959567	0.920769
PGSC0003DMT400070439	NEG_3.07_979.2672	GtoM	-0.990169	0.980435
PGSC0003DMT400070439	NEG_3.17_1009.2753	GtoM	-0.967061	0.935206
PGSC0003DMT400070439	NEG_3.17_963.2708	GtoM	-0.984641	0.969518
PGSC0003DMT400070444	NEG_2.18_757.2166	GtoM	-0.999986	0.999972
PGSC0003DMT400070444	NEG_2.57_577.1497	GtoM	-0.994034	0.988104
PGSC0003DMT400070444	NEG_2.57_755.1977	GtoM	-0.991743	0.983555
PGSC0003DMT400070444	NEG_2.76_787.1989	GtoM	-0.998203	0.996408
PGSC0003DMT400070444	NEG_2.77_449.1053	GtoM	-0.997311	0.994629
PGSC0003DMT400070444	NEG_3.08_885.2384	GtoM	-0.969468	0.939868
PGSC0003DMT400070444	NEG_3.08_903.2503	GtoM	-0.971001	0.942842
PGSC0003DMT400070444	NEG_3.25_979.264	GtoM	-0.983954	0.968166
PGSC0003DMT400070444	NEG_3.26_593.1467	GtoM	-0.995074	0.990173
PGSC0003DMT400070444	NEG_3.32_723.1884	GtoM	-0.985103	0.970428
PGSC0003DMT400070444	NEG_3.38_753.1958	GtoM	-0.98789	0.975927
PGSC0003DMT400070444	NEG_3.64_287.0535	GtoM	-0.991892	0.983849
PGSC0003DMT400070444	NEG_4.05_769.1902	GtoM	-0.990497	0.981084
PGSC0003DMT400070451	NEG_2.81_935.24	GtoM	-0.999277	0.998554
PGSC0003DMT400070451	NEG_2.82_965.2502	GtoM	-0.980832	0.962032
PGSC0003DMT400070451	NEG_2.95_949.255	GtoM	-0.987496	0.975149
PGSC0003DMT400070451	NEG_3.07_979.2672	GtoM	-0.997662	0.995329
PGSC0003DMT400070451	NEG_3.17_963.2708	GtoM	-0.969545	0.940018
PGSC0003DMT400070465	NEG_2.18_757.2166	GtoM	-0.991495	0.983061
PGSC0003DMT400070465	NEG_2.57_577.1497	GtoM	-0.999649	0.999297
PGSC0003DMT400070465	NEG_2.57_755.1977	GtoM	-0.965253	0.931712
PGSC0003DMT400070465	NEG_2.76_787.1989	GtoM	-0.9809	0.962164
PGSC0003DMT400070465	NEG_2.77_449.1053	GtoM	-0.998051	0.996106
PGSC0003DMT400070465	NEG_3.08_885.2384	GtoM	-0.99374	0.987519
PGSC0003DMT400070465	NEG_3.08_903.2503	GtoM	-0.994427	0.988886
PGSC0003DMT400070465	NEG_3.25_979.264	GtoM	-0.99905	0.998101
PGSC0003DMT400070465	NEG_3.26_593.1467	GtoM	-0.999334	0.998668
PGSC0003DMT400070465	NEG_3.32_723.1884	GtoM	-0.999315	0.998629
PGSC0003DMT400070465	NEG_3.38_753.1958	GtoM	-0.957791	0.917363
PGSC0003DMT400070465	NEG_3.64_287.0535	GtoM	-0.999965	0.99993
PGSC0003DMT400070465	NEG_4.05_769.1902	GtoM	-0.962759	0.926906
PGSC0003DMT400070825	NEG_2.18_757.2166	GtoM	-0.953596	0.909346
PGSC0003DMT400070825	NEG_2.57_755.1977	GtoM	-0.985251	0.970719
PGSC0003DMT400070825	NEG_2.76_787.1989	GtoM	-0.971198	0.943225
PGSC0003DMT400070825	NEG_3.38_753.1958	GtoM	-0.989539	0.979187
PGSC0003DMT400070825	NEG_4.05_769.1902	GtoM	-0.986812	0.973798
PGSC0003DMT400071481	NEG_2.18_757.2166	GtoM	0.990754	0.981594
PGSC0003DMT400071481	NEG_2.57_577.1497	GtoM	0.971315	0.943453
PGSC0003DMT400071481	NEG_2.57_755.1977	GtoM	0.999998	0.999995
PGSC0003DMT400071481	NEG_2.76_787.1989	GtoM	0.997492	0.99499
PGSC0003DMT400071481	NEG_2.77_449.1053	GtoM	0.979231	0.958893
PGSC0003DMT400071481	NEG_3.25_979.264	GtoM	0.952275	0.906827
PGSC0003DMT400071481	NEG_3.26_593.1467	GtoM	0.973642	0.947979
PGSC0003DMT400071481	NEG_3.32_723.1884	GtoM	0.954256	0.910605
PGSC0003DMT400071481	NEG_3.38_753.1958	GtoM	0.999688	0.999376
PGSC0003DMT400071481	NEG_3.64_287.0535	GtoM	0.966841	0.934781
PGSC0003DMT400071481	NEG_4.05_769.1902	GtoM	0.999974	0.999949
PGSC0003DMT400071861	NEG_2.57_755.1977	GtoM	0.963743	0.928801
PGSC0003DMT400071861	NEG_3.38_753.1958	GtoM	0.970642	0.942146
PGSC0003DMT400071861	NEG_4.05_769.1902	GtoM	0.966203	0.933549
PGSC0003DMT400073082	NEG_2.96_919.245	GtoM	-0.999699	0.999398
PGSC0003DMT400073082	NEG_3.04_949.2558	GtoM	-0.99799	0.995985
PGSC0003DMT400073082	NEG_3.08_885.2384	GtoM	-0.968101	0.937219
PGSC0003DMT400073082	NEG_3.08_903.2503	GtoM	-0.966495	0.934113
PGSC0003DMT400073082	NEG_3.13_933.2608	GtoM	-0.999976	0.999952
PGSC0003DMT400073082	NEG_3.17_1009.2753	GtoM	-0.995829	0.991675
PGSC0003DMT400073082	NEG_3.17_963.2708	GtoM	-0.985029	0.970281
PGSC0003DMT400073082	NEG_3.25_979.264	GtoM	-0.948723	0.900076
PGSC0003DMT400073092	NEG_2.82_965.2502	GtoM	-0.964747	0.930736
PGSC0003DMT400073092	NEG_2.95_949.255	GtoM	-0.95411	0.910325
PGSC0003DMT400073506	NEG_2.96_919.245	GtoM	-0.999169	0.998338
PGSC0003DMT400073506	NEG_3.04_949.2558	GtoM	-0.998887	0.997776
PGSC0003DMT400073506	NEG_3.08_885.2384	GtoM	-0.963907	0.929116
PGSC0003DMT400073506	NEG_3.08_903.2503	GtoM	-0.962202	0.925833
PGSC0003DMT400073506	NEG_3.13_933.2608	GtoM	-0.999732	0.999464
PGSC0003DMT400073506	NEG_3.17_1009.2753	GtoM	-0.997179	0.994365
PGSC0003DMT400073506	NEG_3.17_963.2708	GtoM	-0.987697	0.975545
PGSC0003DMT400073513	NEG_2.96_919.245	GtoM	-0.998063	0.99613
PGSC0003DMT400073513	NEG_3.04_949.2558	GtoM	-0.99967	0.99934
PGSC0003DMT400073513	NEG_3.08_885.2384	GtoM	-0.957967	0.9177
PGSC0003DMT400073513	NEG_3.08_903.2503	GtoM	-0.956132	0.914188
PGSC0003DMT400073513	NEG_3.13_933.2608	GtoM	-0.999004	0.998009
PGSC0003DMT400073513	NEG_3.17_1009.2753	GtoM	-0.998561	0.997123
PGSC0003DMT400073513	NEG_3.17_963.2708	GtoM	-0.990827	0.981739
PGSC0003DMT400074744	NEG_3.38_753.1958	GtoM	0.954711	0.911473
PGSC0003DMT400074744	NEG_4.05_769.1902	GtoM	0.949259	0.901093
PGSC0003DMT400075778	NEG_2.81_935.24	GtoM	0.999985	0.99997
PGSC0003DMT400075778	NEG_2.82_965.2502	GtoM	0.98838	0.976894
PGSC0003DMT400075778	NEG_2.95_949.255	GtoM	0.993419	0.986881
PGSC0003DMT400075778	NEG_3.07_979.2672	GtoM	0.99969	0.999381
PGSC0003DMT400075778	NEG_3.17_963.2708	GtoM	0.957974	0.917715
PGSC0003DMT400075906	NEG_2.81_935.24	GtoM	-0.9551	0.912215
PGSC0003DMT400075906	NEG_2.82_965.2502	GtoM	-0.989832	0.979767
PGSC0003DMT400075906	NEG_2.95_949.255	GtoM	-0.983748	0.96776
PGSC0003DMT400075906	NEG_3.07_979.2672	GtoM	-0.963654	0.928628
PGSC0003DMT400076178	NEG_2.96_919.245	GtoM	0.991844	0.983754
PGSC0003DMT400076178	NEG_3.04_949.2558	GtoM	0.999206	0.998413
PGSC0003DMT400076178	NEG_3.13_933.2608	GtoM	0.993936	0.987908
PGSC0003DMT400076178	NEG_3.17_1009.2753	GtoM	0.999929	0.999859
PGSC0003DMT400076178	NEG_3.17_963.2708	GtoM	0.997551	0.995109
PGSC0003DMT400076179	NEG_2.18_757.2166	GtoM	0.96284	0.927061
PGSC0003DMT400076179	NEG_2.57_577.1497	GtoM	0.985676	0.971558
PGSC0003DMT400076179	NEG_2.77_449.1053	GtoM	0.978981	0.958404
PGSC0003DMT400076179	NEG_2.96_919.245	GtoM	0.980518	0.961415
PGSC0003DMT400076179	NEG_3.04_949.2558	GtoM	0.959473	0.920589
PGSC0003DMT400076179	NEG_3.08_885.2384	GtoM	0.99952	0.999039
PGSC0003DMT400076179	NEG_3.08_903.2503	GtoM	0.999303	0.998607
PGSC0003DMT400076179	NEG_3.13_933.2608	GtoM	0.976904	0.954342
PGSC0003DMT400076179	NEG_3.17_1009.2753	GtoM	0.95122	0.90482
PGSC0003DMT400076179	NEG_3.25_979.264	GtoM	0.995068	0.99016
PGSC0003DMT400076179	NEG_3.26_593.1467	GtoM	0.983942	0.968142
PGSC0003DMT400076179	NEG_3.32_723.1884	GtoM	0.994396	0.988823
PGSC0003DMT400076179	NEG_3.64_287.0535	GtoM	0.988574	0.977278
PGSC0003DMT400078477	NEG_2.81_935.24	GtoM	0.982013	0.96435
PGSC0003DMT400078477	NEG_2.95_949.255	GtoM	0.952267	0.906812
PGSC0003DMT400078477	NEG_2.96_919.245	GtoM	0.957291	0.916405
PGSC0003DMT400078477	NEG_3.04_949.2558	GtoM	0.978987	0.958416
PGSC0003DMT400078477	NEG_3.07_979.2672	GtoM	0.975829	0.952243
PGSC0003DMT400078477	NEG_3.13_933.2608	GtoM	0.962237	0.9259
PGSC0003DMT400078477	NEG_3.17_1009.2753	GtoM	0.984305	0.968857
PGSC0003DMT400078477	NEG_3.17_963.2708	GtoM	0.995442	0.990905
PGSC0003DMT400079206	NEG_2.82_965.2502	GtoM	0.973251	0.947218
PGSC0003DMT400079206	NEG_2.95_949.255	GtoM	0.963872	0.929049
PGSC0003DMT400079207	NEG_2.81_935.24	GtoM	0.981017	0.962394
PGSC0003DMT400079207	NEG_2.82_965.2502	GtoM	0.999312	0.998625
PGSC0003DMT400079207	NEG_2.95_949.255	GtoM	0.997197	0.994402
PGSC0003DMT400079207	NEG_3.07_979.2672	GtoM	0.986452	0.973087
PGSC0003DMT400079208	NEG_2.81_935.24	GtoM	0.951941	0.906192
PGSC0003DMT400079208	NEG_2.82_965.2502	GtoM	0.988286	0.97671
PGSC0003DMT400079208	NEG_2.95_949.255	GtoM	0.981812	0.963954
PGSC0003DMT400079208	NEG_3.07_979.2672	GtoM	0.9608	0.923137
PGSC0003DMT400079209	NEG_2.81_935.24	GtoM	0.969544	0.940015
PGSC0003DMT400079209	NEG_2.82_965.2502	GtoM	0.99601	0.992036
PGSC0003DMT400079209	NEG_2.95_949.255	GtoM	0.991925	0.983915
PGSC0003DMT400079209	NEG_3.07_979.2672	GtoM	0.976532	0.953614
PGSC0003DMT400081478	NEG_2.18_757.2166	GtoM	-0.99213	0.984322
PGSC0003DMT400081478	NEG_2.57_577.1497	GtoM	-0.973768	0.948225
PGSC0003DMT400081478	NEG_2.57_755.1977	GtoM	-0.999965	0.999931
PGSC0003DMT400081478	NEG_2.76_787.1989	GtoM	-0.998183	0.996369
PGSC0003DMT400081478	NEG_2.77_449.1053	GtoM	-0.981314	0.962978
PGSC0003DMT400081478	NEG_3.25_979.264	GtoM	-0.955441	0.912867
PGSC0003DMT400081478	NEG_3.26_593.1467	GtoM	-0.975993	0.952563
PGSC0003DMT400081478	NEG_3.32_723.1884	GtoM	-0.957356	0.91653
PGSC0003DMT400081478	NEG_3.38_753.1958	GtoM	-0.999369	0.998739
PGSC0003DMT400081478	NEG_3.64_287.0535	GtoM	-0.96948	0.939892
PGSC0003DMT400081478	NEG_4.05_769.1902	GtoM	-0.999843	0.999687
PGSC0003DMT400086139	NEG_2.18_757.2166	GtoM	0.984436	0.969115
PGSC0003DMT400086139	NEG_2.57_577.1497	GtoM	0.960871	0.923272
PGSC0003DMT400086139	NEG_2.57_755.1977	GtoM	0.999085	0.99817
PGSC0003DMT400086139	NEG_2.76_787.1989	GtoM	0.9938	0.987638
PGSC0003DMT400086139	NEG_2.77_449.1053	GtoM	0.970201	0.941291
PGSC0003DMT400086139	NEG_3.26_593.1467	GtoM	0.96359	0.928506
PGSC0003DMT400086139	NEG_3.38_753.1958	GtoM	0.999878	0.999757
PGSC0003DMT400086139	NEG_3.64_287.0535	GtoM	0.955687	0.913338
PGSC0003DMT400086139	NEG_4.05_769.1902	GtoM	0.999442	0.998884
PGSC0003DMT400095956	NEG_2.57_755.1977	GtoM	-0.965878	0.93292
PGSC0003DMT400095956	NEG_3.38_753.1958	GtoM	-0.972563	0.945878
PGSC0003DMT400095956	NEG_4.05_769.1902	GtoM	-0.968264	0.937536
